# Supplementary material for: Evaluation of ELISA-Based Multiplex Peptides for the Detection of Human Serum Antibodies Induced by Zika Virus Infection across Various Countries
Source: Viruses. 2021 Jul 8;13(7):1319. doi: 10.3390/v13071319 (PMC8310037; doi:10.3390/v13071319)
Supplement: Supplementary file 1 [file viruses-13-01319-s001.zip]

Archive with 20 entries (19 files):
- viruses-1234307-supplementary/
- __MACOSX/._viruses-1234307-supplementary
- viruses-1234307-supplementary/SupplementalTable1-Samples.xlsx
- __MACOSX/viruses-1234307-supplementary/._SupplementalTable1-Samples.xlsx
- viruses-1234307-supplementary/SupplementalTable2-Peptides.xlsx
- __MACOSX/viruses-1234307-supplementary/._SupplementalTable2-Peptides.xlsx
- viruses-1234307-supplementary/SupplementalTable3-Mikrogen.xlsx
- __MACOSX/viruses-1234307-supplementary/._SupplementalTable3-Mikrogen.xlsx
- viruses-1234307-supplementary/SupplementalTable4-NormalizedResults.xlsx
- __MACOSX/viruses-1234307-supplementary/._SupplementalTable4-NormalizedResults.xlsx
- viruses-1234307-supplementary/SupplementalTable5-SriLanka.xlsx
- __MACOSX/viruses-1234307-supplementary/._SupplementalTable5-SriLanka.xlsx
- viruses-1234307-supplementary/SupplementalTable6-Chile.xlsx
- __MACOSX/viruses-1234307-supplementary/._SupplementalTable6-Chile.xlsx
- viruses-1234307-supplementary/SupplementalTable7-Brazil.xlsx
- __MACOSX/viruses-1234307-supplementary/._SupplementalTable7-Brazil.xlsx
- viruses-1234307-supplementary/SupplementalTable8-uncharacterized.xlsx
- __MACOSX/viruses-1234307-supplementary/._SupplementalTable8-uncharacterized.xlsx
- viruses-1234307-supplementary/SupplementalTable9-Microneutralization.xlsx
- __MACOSX/viruses-1234307-supplementary/._SupplementalTable9-Microneutralization.xlsx
