# Supplementary material for: Evaluation of ELISA-Based Multiplex Peptides for the Detection of Human Serum Antibodies Induced by Zika Virus Infection across Various Countries
Source: Viruses. 2021 Jul 8;13(7):1319. doi: 10.3390/v13071319 (PMC8310037; doi:10.3390/v13071319)
Supplement: Supplementary file 1 [file viruses-13-01319-s001.zip › viruses-1234307-supplementary/SupplementalTable1-Samples.xlsx]

## Sheet: Sheet1
Sample Origin	Protocol(s)	Approving Organization(s)	Number of Samples	Time Period	Patient Age Range	Cohort	Notes
Brazil	1.657.324 and 2.824.637; 2.111.125	The School of Medicine the Federal University of Bahia—Brazil; The University Hospital of the Federal University of Maranhão—Brazil	108
Chile	16-066	The Scientific Ethics Committee at Pontificia Universidad Católica de Chile	27			9 patients obtained longitudinally at one week, two weeks, or two months	one sample collected from pregnant patient at five months post onset of symptoms or diagnosis
Guatemala		The Colorado Multiple Institutional Review Board (COMIRB), The Universidad del Valle de Guatemala (UVG) Institutional Review Board, and The Guatemala Ministry of Health National Ethics Committee	200	October 2015 to February 2016
Honduras	3070	The Scientific Investigation Unit at the Universidad Nacional Autónoma de Honduras Medical Science Faculty	32	June 2016 to June 2018	34 days to 73 years	general population, pregnant women, and children with microcephaly
Mexico			3				spent diagnostic biospecimen used to determine ideal serum dilution
Sri Lanka	VD-085	The La Jolla Institute for Immunology IRB committee and The University of Colombo, Ethics Review Committee	9
BEI Resources							Control; Catalog Numbers: NR-50226, NR-50231, NR-50896, NR-50900, and NR-50902
World Reference Center for Emerging Viruses and Arboviruses							Control
United States Centers for Disease Control and Prevention							Control
