# Supplementary material for: Evaluation of ELISA-Based Multiplex Peptides for the Detection of Human Serum Antibodies Induced by Zika Virus Infection across Various Countries
Source: Viruses. 2021 Jul 8;13(7):1319. doi: 10.3390/v13071319 (PMC8310037; doi:10.3390/v13071319)
Supplement: Supplementary file 1 [file viruses-13-01319-s001.zip › viruses-1234307-supplementary/SupplementalTable2-Peptides.xlsx]

## Sheet: Sheet1
ZIKV	CHIKV	WNV	DENV1	DENV2	DENV3	DENV4
EEWCCRECTMPPLSF	SRKISHSCTHPFHHD	ESCGHRGPATRTTTE	IESEKNETWKLARAS	NIWLKLREKQDVFCD	DLPLPWTSGATTETP	ADTSEVHWNYKERMV
NSFVVDGDTLKECPL	EKFHSRPQHGGKELP	TRMFLKVRESNTTEC	IMWKQISNELNHILL	KEIKVTPQSSITEAE	QKNGSWKLEKASLIE	KVPIEIRDVNKEKVV
VREDYSLECDPAVIG	SNAATAEEIEVHMPP	ATVSDLSTKAACPTM	YWIESEKNETWKLAR	KQDVFCDSKLMSAAI	IIGVLEQGKRTLTPQ	PIEIRDVNKEKVVGR
AQMAVDMQTLTPVGR	NVYKATRPYLAHCPD	LVHREWFMDLNLPWS	IPFSTQDEKGVTQNG	REKQDVFCDSKLMSA	DGQGKAHNGRLITAN	TNIWMKFREGSSEVC
FVVDGDTLKECPLKH	TDSRKISHSCTHPFH	FVHGPTTVESHGNYS	KCVTKLEGKIVQYEN	TPHSGEEHAVGNDTG	PLPWTSGATTETPTW	EVHWNYKERMVTFKV
GEAYLDKQSDTQYVC	NCKVDQCHAAVTNHK	EWFMDLNLPWSSAGS	FSTQDEKGVTQNGRL	DTGKHGKEIKVTPQS	FSTEDGQGKAHNGRL	LKCKVRMEKLRIKGM
GPSLRSTTASGRVIE	IGREKFHSRPQHGGK	DLNLPWSSAGSTVWR	KQISNELNHILLEND	HSGEEHAVGNDTGKH	IGIGDNALKINWYKK	DVNKEKVVGRIISST
MEIRPRKEPESNLVR	SMGEEPNYQEEWVTH	KAACPTMGEAHNDKR	CKIPFSTQDEKGVTQ	GIMQAGKRSLRPQPT	PWTSGATTETPTWNR	VLTKGKRALTPPVSD
TRGPSLRSTTASGRV		EDFGFGLTSTRMFLK	TDAPCKIPFSTQDEK	HGKEIKVTPQSSITE	CKIPFSTEDGQGKAH	FREGSSEVCDHRLMS
KNDTWRLKRAHLIEM		HGPTTVESHGNYSTQ	DEKGVTQNGRLITAN	GNDTGKHGKEIKVTP	TSGATTETPTWNRKE	QWCCRSCTMPPLRFL
