# Supplementary material for: Evaluation of ELISA-Based Multiplex Peptides for the Detection of Human Serum Antibodies Induced by Zika Virus Infection across Various Countries
Source: Viruses. 2021 Jul 8;13(7):1319. doi: 10.3390/v13071319 (PMC8310037; doi:10.3390/v13071319)
Supplement: Supplementary file 1 [file viruses-13-01319-s001.zip › viruses-1234307-supplementary/SupplementalTable3-Mikrogen.xlsx]

## Sheet: Sheet1
	ELISA Results (After QC)								Mikrogen Results							Key:
																P-ositive
Control Sample ID	ZIKV	CHIKV	WNV	DENV1	DENV2	DENV3	DENV4	YFV	ZIKV (E)	ZIKV (NS1)	CHIKV (E1)	DENV (E)	DENV (NS1)			B-orderline
UTMB2	P	B	N	B	P	B	B	B	P	P	N	P	P			N-egative
P23-C	P	N	P	P	P	P	P	B	P	P	N	P	P			ND: Note determined
P23-G1	P	P	ND	ND	ND	ND	ND	ND	N	N	N	N	N
P23-H	ND	ND	ND	ND	ND	ND	ND	ND	B	P	N	B	N
P23-I	B	B	P	P	B	N	B	N	P	P	B	P	P
P23-J1	N	P	N	P	B	B	P	N	N	N	N	N	N
P23-N	P	P	ND	ND	ND	ND	ND	ND	P	P	B	B	B
Specificity & Sensitivity Values
ZIKV
	Disease #	Non-disease #	Total
Positive	4	1	5	Specificity	50
Negative	0	1	1	Sensitivity	100
Sum	4	2	6
Specificity & Sensitivity Values
CHIKV
	Disease #	Non-disease #	Total
Positive	2	3	5	Specificity	25
Negative		1	1	Sensitivity	100
Sum	2	4	6
Specificity & Sensitivity Values
DENV
	Disease #	Non-disease #	Total
Positive	3	1	4	Specificity	0
Negative			0	Sensitivity	100
Sum	3	1	4
