# Supplementary material for: Evaluation of ELISA-Based Multiplex Peptides for the Detection of Human Serum Antibodies Induced by Zika Virus Infection across Various Countries
Source: Viruses. 2021 Jul 8;13(7):1319. doi: 10.3390/v13071319 (PMC8310037; doi:10.3390/v13071319)
Supplement: Supplementary file 1 [file viruses-13-01319-s001.zip › viruses-1234307-supplementary/SupplementalTable4-NormalizedResults.xlsx]

## Sheet: Sheet1
		#First 4 characters abbreviate the virus species name. The two numbers following the hyphen indicate the two peptides that were included in the measured well.
Filename	Sample Source	ZIKV-1_2	CHIKV-1_2	WNV-1_2	DENV1-1_2	DENV2-1_2	DENV3-1_2	DENV4-1_2	YFV-1_2	ZIKV-3_4	CHIKV-3_4	WNV-3_4	DENV1-3_4	DENV2-3_4	DENV3-3_4	DENV4-3_4	YFV-3_4	ZIKV-5_6	CHIKV-5_6	WNV-5_6	DENV1-5_6	DENV2-5_6	DENV3-5_6	DENV4-5_6	YFV-5	ZIKV-7_8	CHIKV-7_8	WNV-7_8	DENV1-7_8	DENV2-7_8	DENV3-7_8	DENV4-7_8	Blank	ZIKV-9_10	Blank	WNV-9_10	DENV1-9_10	DENV2-9_10	DENV3-9_10	DENV4-9_10	Blank	Control-C1q			Control-HumanIgG			Control-SecondaryAb
ARBOHIV28.xlsx	Brazil	0.519971	-0.00275879	0.00875615	0.0137939	0.0644117	-0.0850426	-0.0385031	-0.126784	-0.0677702	0.201391	0.015953	-0.0492983	-0.119587	-0.0960777	-0.0576946	-0.0732878	0.0504978	-0.0718484	-0.052177	-0.029627	-0.0924793	-0.06825	-0.0653712	-0.0804846	-0.0229099	-0.0456999	-0.0572148	-0.111191	-0.0879213	-0.0656111	-0.0656111	-0.0353844	-0.0281876	-0.0404222	-0.0557755	-0.11359	-0.0965575	0.0692095	0.177642	-0.0286674	-0.0373036			5.76878			1
ARBOHIV33.xlsx	Brazil	1.0439	-0.069593	-0.224691	-0.110562	0.276818	-0.352721	-0.23091	-0.380887	-0.21957	-0.212986	0.234019	-0.144582	-0.378326	-0.307362	-0.0802012	-0.216644	-0.253224	-0.140192	-0.115684	-0.035208	-0.230178	-0.145679	-0.117513	-0.172748	-0.204572	-0.0772748	-0.137631	-0.333333	-0.210791	-0.206767	-0.221765	-0.0619113	-0.202012	-0.0531321	-0.0611797	-0.298583	-0.235665	-0.30663	0.130864	-0.0611797	-0.00996799			8.48459			1
ARBOHIV35.xlsx	Brazil	7.77263	2.4128	9.55629	16.479	14.9691	9.36203	3.17219	0.0463576	0.673289	6.9426	1.60927	1.3532	-1.33996	-0.0419426	0.205298	-1.0574	-0.121413	0.629139	1.82119	4.00221	-0.121413	0.9117	0.89404	-1.25166	1.33554	2.63355	0.85872	-0.430464	-0.121413	0.178808	-0.642384	27.1369	0.302428	1.27373	2.59823	0.426049	0.0551876	0.532009	3.87859	-1.26049	4.49669			169.218			1
ARBOHIV68.xlsx	Brazil	9.14991	-0.451448	-1.45315	-0.23339	16.3322	-2.17206	-2.20273	-2.6184	-0.819421	-1.06814	0.522998	-0.993186	-1.1908	-1.40886	-0.931857	-1.24532	-1.03066	-0.693356	-1.39523	1.53492	-1.54855	-0.393526	-0.856899	-1.49404	-0.335605	-0.189097	-1.21465	-1.20102	-2.00852	-1.60647	-1.69165	-0.635434	-1.47019	-1.03407	-0.563884	-1.7598	-1.97104	3.07155	4.30153	-0.867121	12.6082			55.5338			1
Ch10.xlsx	Chile	1.71942	2.35252	1.71942	3.01439	4.13669	1.89209	2.41007	1.89209	1.25899	2.38129	2.72662	1.97842	1.51799	1.69065	3.01439	13.0288	1.34532	1.14388	1.86331	2.78417	1.48921	1.57554	2.46763	2.23741	0.539568	0.971223	1.23022	1.17266	0.971223	1.57554	2.23741	0.338129	1.83453	0.366906	1.23022	0.654676	0.568345	33.8921	1.48921	0.280576	20.9904			79.0048			1
Ch11.xlsx	Chile	-6.57895	-11	5.42105	-18.1579	-20.4737	-3.84211	-6.36842	-5.94737	-5.52632	-2.15789	-4.05263	-0.473684	5.63158	-3.21053	-8.68421	-39.2105	1.84211	-3	14.2632	-5.94737	2.68421	-2.78947	-2.15789	-4.05263	-1.10526	-18.7895	2.68421	-26.7895	4.78947	1.42105	2.89474	0.157895	-8.05263	7.52632	-3.21053	-0.684211	1.63158	-155.211	0.789474	3.31579	-414.368			-582.088			1
Ch12.xlsx	Chile	-0.4	-1.1	0.45	-1.9	-2.15	-0.95	-1.25	-1.4	-0.35	-1.1	-0.2	-0.4	0.6	-0.4	-1.55	-1.35	-0.25	-0.2	-0.05	-0.65	-0.65	-0.45	-0.85	-0.8	0.1	-1.75	0.3	0.65	-0.2	-0.35	-0.55	1.05	-0.5	0.35	-0.15	0.8	-0.9	-5.7	-0.7	0.35	-74.55			-149.35			1
Ch13.xlsx	Chile	3.09524	-4.52381	4.04762	-3.19048	-9.47619	-3	-4.33333	-4.90476	1.95238	2.52381	-0.714286	3.85714	5.7619	2.14286	-3.57143	-4.71429	0.619048	3.66667	5.57143	4.61905	2.33333	-0.714286	-3	-2.2381	0.047619	-0.52381	4.80952	7.85714	1	-0.142857	0.047619	3.85714	-4.71429	3.85714	-1.47619	-1.09524	-0.714286	-30.0476	-0.714286	4.04762	-394.111			-576.587			1
Ch14.xlsx	Chile	-0.6	8.2	-2.46667	11.6667	17	6.33333	8.2	4.2	6.06667	8.73333	8.2	2.06667	-1.93333	2.33333	9.8	10.0667	3.4	8.2	5	6.6	0.733333	7.4	6.86667	4.46667	4.46667	15.9333	2.33333	-0.866667	3.4	3.13333	3.66667	-2.2	13.8	-1.93333	6.86667	2.33333	7.4	38.0667	9	1.26667	491.489			836.022			1
Ch15.xlsx	Chile	2.23077	5.61538	-14.0769	17.3077	13	0.0769231	-5.46154	7.15385	1.61538	7.46154	7.76923	-0.230769	-0.230769	0.692308	7.76923	7.15385	7.76923	7.15385	-1.76923	7.15385	3.46154	2.53846	11.7692	8.38462	-1.46154	13	3.15385	-3.92308	1.92308	0.384615	2.53846	0.0769231	5.92308	-6.69231	0.0769231	-0.846154	0.384615	29.3077	7.76923	-0.230769	447.462			840.897			1
Ch16.xlsx	Chile	3.4	2.65333	-2.30667	2.97333	4.04	1.32	2.33333	1.53333	1.16	3.45333	2.81333	1.48	-0.493333	1.90667	3.08	3.66667	1.85333	2.81333	1.16	1.53333	1.16	2.65333	1.85333	2.22667	1.53333	3.66667	1.05333	-0.44	0.146667	1.37333	1.69333	-0.12	2.22667	-1.34667	1	0.52	0.626667	5.53333	2.38667	0.04	72.3067			130.796			1
Ch17.xlsx	Chile	-0.100671	1.6443	2.12752	2.47651	2.15436	0.489933	0.651007	4.54362	0.651007	1.85906	1.51007	-0.154362	-0.503356	0.194631	1.51007	15.1208	3.33557	1.05369	0.167785	0.489933	-0.208054	0.892617	1.26846	3.04027	0.328859	1.53691	0.785235	-0.691275	0.38255	8.78523	8.81208	0.651007	1.42953	-0.288591	0.919463	0.677852	-0.0469799	17.8054	2.28859	0.731544	23.4519			70.8255			1
Ch18.xlsx	Chile	0.338129	1.40288	2.15108	2.84173	3.15827	1.17266	1.31655	3.01439	1.14388	1.80576	1.63309	0.395683	-0.266187	0.71223	1.66187	16.9424	3.47482	1.17266	0.0791367	0.827338	0.0503597	0.942446	1.60432	3.35971	-0.122302	1.11511	0.798561	-1.15827	0.42446	9.02878	9.71942	0.769784	0.971223	-0.640288	0.71223	-0.553957	-0.266187	19.0719	2.41007	0.654676	27.7626			75.1871			1
Ch19.xlsx	Chile	0.0246971	0.0466538	0.0696729	0.0664857	0.0764016	0.0317799	0.0381544	0.0441748	0.0307175	0.0579863	0.0484245	0.037092	0.0246971	0.0307175	0.0579863	0.231161	0.0965876	0.0519659	0.0271761	0.0261136	0.0165519	0.0413417	0.0470079	0.0625901	0.0314258	0.0615277	0.0427582	0.00167795	0.0296551	0.173082	0.18229	0.00521936	0.0339047	0.0165519	0.0388627	0.0165519	0.014427	0.317217	0.0399251	0.0225722	0.201295			0.943338			1
Ch2.xlsx	Chile	3.06667	3.4	15.2	4.2	4.46667	2.93333	21.4	3	3.06667	3.93333	3.86667	2.26667	1.26667	1.86667	2.26667	52	3.4	3	0.4	3.46667	2.26667	1.33333	2.4	1.13333	2.33333	5.2	2	2.46667	2.26667	1.26667	1.46667	0.0666667	3.4	-1.13333	2.46667	0.8	2.33333	32.9333	1.93333	0.6	53.8222			210			1
Ch20.xlsx	Chile	0.0390759	0.0383572	0.100886	0.0753711	0.0872299	0.0362011	0.0415914	0.035123	0.0390759	0.0753711	0.0606374	0.0437476	0.0124834	0.0796834	0.0814802	0.310391	0.045185	0.0459037	0.0236235	0.0247016	0.021108	0.044107	0.0459037	0.0365604	0.0182332	0.0566845	0.040154	-0.00153155	0.0135615	0.0344043	0.0415914	0.0218267	0.0264984	0.00853048	0.0426695	0.0103273	0.0128428	0.00781176	0.0315294	0.0225455	0.0986096			0.957955			1
Ch21.xlsx	Chile	0.066107	0.0681381	0.106322	0.10226	0.0856054	0.0644821	0.0677319	0.07545	0.0762624	0.099823	0.0965733	0.0722002	0.0522956	0.094136	0.084793	0.253373	0.0701692	0.0758562	0.0600137	0.0547329	0.0470148	0.0701692	0.081137	0.053108	0.0592013	0.0807308	0.0864178	0.0352345	0.041734	0.0522956	0.0669194	0.028735	0.07545	0.0600137	0.094136	0.0462024	0.0401091	0.0482334	0.0799184	0.0429526	0.100094			0.961274			1
Ch22.xlsx	Chile	0.0470858	0.0530341	0.0962582	0.0942755	0.0776203	0.0514479	0.0895169	0.0597755	0.0498617	0.0887238	0.0748444	0.0569996	0.0387582	0.0883272	0.0776203	0.245362	0.0542237	0.0605686	0.0304306	0.0383617	0.0284479	0.0577927	0.0740513	0.0641375	0.0363789	0.0700858	0.0581893	0.0288444	0.0363789	0.0688962	0.0736548	0.0399479	0.0633444	0.0351893	0.0692927	0.0351893	0.0332065	0.0359824	0.0629479	0.0415341	0.0971835			0.979908			1
Ch23.xlsx	Chile	0.0603707	0.0570699	0.0598206	0.0994302	0.0763246	0.0664222	0.0664222	0.0774248	0.0625712	0.0796254	0.0801755	0.0680726	0.0499181	0.0702731	0.0669723	0.118135	0.0603707	0.0785251	0.0559696	0.0361648	0.0400157	0.0592704	0.077975	0.0598206	0.0471675	0.0548693	0.0669723	0.0257122	0.0405659	0.0581701	0.0592704	0.0345144	0.0664222	0.0339642	0.0757744	0.0268125	0.0273626	0.0240618	0.0581701	0.0262624	0.0108586			0.996699			1
Ch24.xlsx	Chile	0.126395	0.0993637	0.0784758	0.118409	0.0876911	0.0790902	0.0852337	0.119023	0.109193	0.0975207	0.098135	0.0674175	0.0704893	0.073561	0.0803189	0.100592	0.0889198	0.0754041	0.0698749	0.0360857	0.0545162	0.0809332	0.0827763	0.0907628	0.103664	0.0883054	0.0784758	0.0237987	0.0582023	0.0723323	0.0668032	0.0821619	0.117794	0.0483727	0.0883054	0.0422292	0.0422292	0.0483727	0.0809332	0.073561	0.0420244			0.977883			1
Ch25.xlsx	Chile	4.91304	4.91304	-0.130435	9.08696	2.47826	0.391304	1.78261	3.95652	3.69565	2.47826	3.78261	2.56522	-0.73913	0.478261	2.56522	4.13043	2.21739	2.04348	-0.0434783	-3	-0.913043	5.43478	4.13043	4.04348	1.95652	0.826087	5.69565	-3.78261	-0.0434783	2.13043	4.3913	-0.826087	2.82609	0.391304	3.08696	-1.6087	-1.26087	-2.21739	2.47826	-0.478261	-0.855072			150.101			1
Ch26.xlsx	Chile	9	-77	57	-235	-135	-93	-61	-177	-37	-107	-149	-59	-71	-125	-123	-117	-7	-51	-61	25	-23	-99	-203	-113	-15	-85	-121	147	-11	-109	-75	35	-159	55	-183	55	21	29	-147	21	195.667			-3205.67			1
Ch27.xlsx	Chile	-0.146199	1.04678	-0.00584795	2.61404	0.812865	0.625731	0.836257	0.532164	0.578947	1.23392	2.73099	1.44444	0.555556	0.883041	0.929825	1.04678	0.274854	1.79532	1.2807	-0.497076	0.0877193	2.09942	2.16959	1.49123	0.438596	0.649123	2.19298	-1.10526	0.649123	1.72515	1.53801	0.111111	1.53801	0.0643275	2.30994	-0.0994152	-0.169591	-0.169591	1.23392	0.181287	0.0721248			39.8538			1
Ch3.xlsx	Chile	2.90769	3.52308	3.21538	4.44615	5.12308	2.72308	25.9231	1.67692	2.47692	3.21538	1.73846	1.92308	1.55385	3.27692	2.84615	44.0154	1.30769	1.49231	0.323077	2.23077	2.16923	1.24615	3.21538	0.753846	0.815385	2.90769	0.876923	1.73846	0.876923	0.876923	1.73846	-0.661538	0.876923	-0.6	1.67692	0.323077	0.938462	26.3538	1.30769	-0.538462	42.6			185.533			1
Ch4.xlsx	Chile	-5.48649	-5.27027	-3.43243	-9.37838	-11.8649	-4.94595	-5.81081	-4.51351	-6.02703	-5.37838	-5.91892	-4.62162	-2.67568	-4.18919	-7.10811	-8.72973	-3.21622	-4.40541	-1.91892	-7.54054	-2.89189	-3.43243	-3.54054	-3.86486	-1.48649	-3	-0.621622	0.459459	-2.56757	-3.54054	-2.35135	-1.05405	-3.10811	1	-2.56757	-1.05405	-1.7027	-1.05405	-3.54054	0.351351	-273.955			-317.486			1
Ch5.xlsx	Chile	1.8	2.24444	0.733333	3.75556	5.17778	0.2	3.48889	3.57778	1.88889	3.22222	1.44444	1	0.2	1.08889	4.46667	4.64444	1.8	0.288889	-1.4	3.66667	0.911111	1.97778	2.42222	1.71111	-0.244444	0.911111	0.0222222	-0.955556	0.733333	2.24444	3.04444	0.822222	1.08889	-1.04444	0.555556	0.555556	0.111111	1.97778	3.57778	1.44444	227.074			266.719			1
Ch6.xlsx	Chile	42.9355	0.870968	-0.0322581	8.22581	9.77419	4.22581	6.41935	4.74194	3.83871	2.54839	5.77419	0.483871	2.54839	2.41935	7.70968	88.4839	163.452	7.58065	1.12903	1.90323	1.64516	4.87097	10.1613	3.58065	0.741935	15.1935	1.77419	-2.48387	-0.290323	0.0967742	3.45161	2.16129	2.29032	-0.548387	3.32258	3.58065	0.870968	7.70968	1.64516	0.870968	81.7312			358.634			1
Ch7.xlsx	Chile	9.23669	1.16568	0.550296	2.34911	2.6568	0.763314	1.54438	1.16568	1.11834	1.14201	1.4497	1.33136	0.810651	0.976331	1.87574	18.5385	19.9586	2.04142	0.928994	0.83432	0.739645	1.35503	2.53846	1.47337	0.266272	3.43787	0.692308	-0.0414201	0.692308	0.976331	1.07101	0.763314	1.04734	-0.420118	0.195266	0.763314	0.928994	2.42012	0.408284	0.550296	16.7239			67.8323			1
Ch8.xlsx	Chile	2.58333	3.5	3.08333	5.91667	6.45833	2.54167	3.5	3.91667	2.16667	3.70833	4.08333	1.91667	0.0416667	1.83333	5.5	20.7083	2.16667	2.04167	2.45833	2	1.625	1.79167	4.66667	3.33333	1	1.625	1.70833	1.33333	1	1.29167	0.833333	1.54167	1.91667	-0.583333	2.33333	1.45833	0.958333	44.4167	1.45833	1.04167	32.5139			115.681			1
Ch9.xlsx	Chile	2.26923	2.61538	3	3.96154	4.84615	2.15385	3	2.34615	2.30769	2.53846	2.96154	1.65385	0.692308	1.19231	1.42308	14.5769	1.76923	1.65385	1	2.34615	0.807692	1	1.38462	2.03846	0.653846	1.92308	0.384615	-0.230769	0.230769	1.30769	1.19231	-0.576923	1.11538	-0.384615	0.461538	0.538462	0.5	42.4231	1.73077	0.5	30.9231			105.538			1
Chile1.xlsx	Chile	2.77778	6.33333	2.22222	5.11111	9.88889	4.88889	26	1.33333	5.33333	5.77778	4.66667	6.55556	2.77778	4.33333	6	67.6667	5.44444	3.44444	4.33333	4.44444	4.33333	2.33333	7.11111	5	5.44444	8.33333	4.77778	5	3.66667	3.55556	4	0.888889	5.55556	0.888889	4	2.11111	4.55556	48.2222	2	-0.111111	59.4074			300.741			1
DO-1.xlsx	Guatemala	0.511111	0.222222	1.06667	-0.622222	-0.466667	0.0888889	0.155556	1.86667	-0.222222	-0.377778	-0.666667	-0.666667	-0.4	-0.333333	-0.577778	1.51111	-1.08889	-0.622222	-0.8	-0.466667	-0.244444	-1.2	-1.35556	1.31111	-0.622222	-1.88889	-1.48889	0.266667	-1.08889	-1.77778	-1.33333	1.35556	-1.37778	-0.377778	-2.31111	-1.6	-1.95556	-1.73333	-1.4	1.66667	-13.237			-51.3407			1
DO-10.xlsx	Guatemala	-0.72973	-1.32432	0.945946	-1.54054	0.405405	0.675676	0.891892	2.56757	-1.27027	-0.297297	0.189189	0.135135	1.32432	0.837838	-0.243243	0.675676	-1.54054	-2.78378	1	1.86486	1.10811	-0.675676	-1.32432	1.27027	-1.97297	-0.837838	0.243243	1.59459	0.513514	-1.86486	-0.351351	3.32432	-5.59459	1.91892	-1.37838	1.27027	0.027027	0.189189	1.10811	2.83784	-10.5856			-119.559			1
DO-100.xlsx	Guatemala	0.228777	0.234532	0.27482	0.361151	0.458993	0.309353	0.292086	0.292086	0.246043	2.47338	0.315108	0.326619	0.228777	0.159712	0.343885	0.228777	0.102158	0.113669	0.182734	0.153957	0.153957	0.223022	0.269065	0.171223	0.0330935	0.119424	0.130935	0.217266	0.0676259	0.0676259	0.0100719	-0.0417266	-0.00143885	-0.0417266	0.102158	0.0273381	-0.00719424	0.2	0.0906475	-0.0532374	3.7741			13.1861			1
DO-101.xlsx	Guatemala	0.502183	0.676856	6.53712	1.04367	0.860262	0.746725	0.615721	0.877729	0.668122	1.27948	0.80786	0.484716	0.379913	0.510917	0.729258	2.03057	0.510917	0.379913	0.545852	0.563319	0.353712	0.502183	0.528384	0.537118	0.213974	0.449782	0.458515	0.327511	0.318777	0.467249	0.0655022	0.117904	0.432314	0.0393013	0.633188	6.56332	5.62009	0.938865	0.283843	0.0480349	4.12373			21.8006			1
DO-102.xlsx	Guatemala	0.645714	0.314286	0.234286	0.44	0.451429	0.245714	0.302857	0.36	0.177143	0.714286	0.222857	0.382857	0.28	0.28	0.28	0.977143	0.314286	0.348571	0.108571	0.131429	0.12	0.314286	0.314286	0.177143	0.2	0.12	0.211429	0.12	0.165714	0.154286	0.211429	-0.0171429	0.12	0.142857	0.142857	0.725714	7.76571	2.12	0.268571	-0.0171429	7.17905			26.5771			1
DO-103.xlsx	Guatemala	0.0970018	0.181658	0.375661	0.216931	0.622575	0.188713	0.153439	0.234568	0.114638	0.220459	0.128748	0.0934744	0.0934744	0.132275	0.135802	3.83951	0.0899471	0.100529	0.0970018	0.118166	0.0970018	0.111111	0.13933	0.12522	0.537919	0.0828924	0.100529	0.24515	0.0723104	0.149912	0.107584	0.015873	0.142857	0.0440917	0.0335097	1.01411	3.99118	1.5679	0.259259	0.0194004	2.45091			8.31335			1
DO-104.xlsx	Guatemala	0.160059	0.342144	0.218796	0.765051	0.330396	0.248164	0.453744	0.13069	0.160059	1.34068	0.207048	0.201175	0.189427	0.236417	0.230543	1.30543	0.101322	0.17768	0.189427	0.136564	0.201175	0.160059	0.242291	0.154185	0.113069	0.136564	0.171806	0.142438	0.189427	0.283407	0.165932	-0.0220264	0.101322	0.0602056	0.212922	1.97504	7.32012	1.68722	0.236417	-0.010279	4.45962			13.7792			1
DO-105.xlsx	Guatemala	1.06061	1.24242	2.48485	2.21212	2.93939	1.48485	0.818182	1.09091	0.69697	1.93939	1.36364	0.606061	0.575758	0.969697	1.36364	4.39394	0.363636	0.69697	0.727273	0.787879	0.484848	0.757576	0.818182	0.393939	0.69697	0.727273	0.393939	0.363636	0.515152	0.545455	0.515152	0.242424	0.393939	0.121212	0.606061	16.1818	42.5455	3.18182	1.24242	0.0909091	10.6162			72.3737			1
DO-106.xlsx	Guatemala	0.173432	0.389914	0.458795	0.424354	0.503075	0.296433	0.257073	0.340713	0.193112	1.94465	0.232472	0.227552	0.153752	0.227552	0.257073	0.945879	0.099631	0.365314	0.198032	0.247232	0.114391	0.188192	0.252153	0.207872	0.0602706	0.104551	0.119311	0.0651907	0.202952	0.124231	0.163592	0.0553506	-0.00369004	-0.0135301	0.124231	2.35301	6.02337	0.808118	0.601476	0.0110701	0.806478			11.5453			1
DO-107.xlsx	Guatemala	0.157385	0.525424	1.51332	0.476998	0.806295	0.544794	0.35109	0.506053	0.0992736	0.37046	0.312349	0.128329	0.0702179	0.322034	0.506053	1.81356	0.0411622	0.0702179	0.186441	0.138015	0.0895884	0.312349	0.283293	0.467312	0.0992736	0.186441	0.128329	0.031477	0.157385	0.719128	0.283293	-0.0460048	0.0702179	0.031477	0.031477	4.56416	13.7264	0.709443	0.661017	0.0217918	7.50525			24.0153			1
DO-108.xlsx	Guatemala	0.491228	0.736842	0.350877	0.614035	0.473684	0.122807	0.122807	0.105263	0.245614	0.350877	0.175439	0.22807	0.192982	0.263158	0.526316	0.385965	0.298246	0.859649	0.245614	0.526316	0.245614	0.438596	0.473684	0.368421	0.54386	1.91228	0.315789	1.21053	0.175439	0.22807	0.298246	0.0526316	-0.140351	-0.122807	0.105263	4.94737	19.9298	0.807018	0.508772	0.0526316	3.66667			32.9766			1
DO-109.xlsx	Guatemala	0.395349	0.744186	0.627907	0.930233	1.04651	0.813953	0.581395	0.674419	0.348837	1.02326	0.744186	0.255814	0.232558	0.139535	0.27907	3.5814	0.860465	0.0930233	0.44186	0.162791	0.0465116	0.488372	0.511628	0.395349	-0.0232558	0.744186	0.232558	0.209302	0.0232558	0.209302	0.116279	-0.0232558	0.255814	-0.0232558	0.162791	25.3023	41.5116	2.76744	0.837209	-0.0232558	19.2636			60.7364			1
DO-11.xlsx	Guatemala	1.94118	2.64706	8.76471	-0.647059	1.94118	8.52941	8.29412	13	-2.29412	-7.23529	-5.82353	-2.29412	5.23529	3.35294	3.11765	8.05882	-6.05882	-2.52941	-2.76471	4.52941	1.23529	1.23529	-3.47059	5	-5.82353	-6.76471	-2.76471	6.64706	1.47059	-3.94118	-1.82353	5	-2.29412	-0.647059	-7.47059	-14.2941	-15.9412	-9.11765	-8.17647	7.11765	-136.176			-363.471			1
DO-110.xlsx	Guatemala	0.819355	0.664516	0.612903	1.36129	1.49032	0.690323	0.767742	0.948387	1.02581	24.2774	0.716129	0.380645	0.406452	0.870968	0.870968	11.7355	2.49677	1.85161	0.483871	0.819355	0.2	0.406452	0.690323	0.587097	0.380645	1.15484	0.2	0.56129	0.0193548	0.329032	0.0193548	0.174194	0.612903	0.0193548	0.0451613	16.3032	39.8903	22.9871	0.587097	0.0451613	21.0516			63.1333			1
DO-111.xlsx	Guatemala	0.890591	1.03063	0.479212	0.658643	0.509847	0.400438	0.619256	0.496718	0.374179	1.03063	0.553611	0.356674	0.413567	0.492341	0.610503	0.400438	0.321663	0.256018	0.391685	0.391685	0.321663	0.347921	0.369803	0.234136	0.059081	0.571116	0.339168	0.164114	0.0940919	0.225383	0.238512	0.0328228	0.21663	-0.0809628	0.461707	1.84026	9.9453	0.632385	0.203501	-0.0371991	4.57987			13.5573			1
DO-112.xlsx	Guatemala	0.607018	0.550877	2.3193	1.87018	0.691228	0.452632	0.284211	0.312281	0.312281	0.536842	0.494737	0.326316	0.578947	0.312281	0.368421	1.74386	0.396491	0.396491	0.270175	0.508772	0.312281	0.270175	0.775439	0.270175	0.157895	0.298246	0.101754	0.382456	0.270175	0.2	0.214035	0.045614	0.2	0.045614	0.410526	1.92632	22.1228	2.22105	0.522807	-0.0245614	15.9942			35.9053			1
DO-113.xlsx	Guatemala	0.134658	0.205298	0.240618	0.779249	0.452539	0.231788	0.205298	0.249448	0.178808	12.2406	0.258278	0.116998	0.0905077	0.169978	0.143488	1.39735	0.125828	0.249448	0.196468	0.187638	0.108168	0.178808	0.143488	0.169978	0.0728477	0.328918	0.108168	0.134658	0.0816777	0.143488	0.0198675	-0.0154525	0.125828	-0.0331126	0.222958	0.364238	0.584989	0.505519	0.328918	0.0551876	3.00736			25.6122			1
DO-114.xlsx	Guatemala	0.326531	0.489796	0.346939	0.714286	1.08163	0.632653	3.14286	0.632653	0.346939	2.16327	0.367347	0.0816327	-0.0408163	0.244898	0.346939	1.36735	0.244898	0.326531	0.306122	0.142857	0.0204082	0.510204	0.428571	0.204082	0.122449	0.22449	0.0612245	0.306122	0.204082	0.142857	0.102041	-0.0204082	0.0612245	-0.204082	0.367347	0.653061	6.30612	0.673469	0.469388	0.387755	6.06122			49.6395			1
DO-115.xlsx	Guatemala	0.058642	0.175926	0.216049	0.228395	0.256173	0.12963	0.126543	0.169753	0.058642	0.191358	0.20679	0.0925926	0.0709877	0.108025	0.114198	0.975309	0.108025	0.101852	0.0864198	0.126543	0.0709877	0.0987654	0.132716	-0.00925926	0.0771605	0.058642	0.0740741	0.0432099	0.0709877	0.0740741	0.0308642	-0.0401235	0.0679012	-0.00925926	0.12963	0.0833333	0.148148	0.37037	0.12037	-0.0339506	1.61831			8.58128			1
DO-116.xlsx	Guatemala	0.25641	0.376068	0.247863	0.435897	0.666667	0.393162	0.487179	0.461538	0.273504	0.846154	0.410256	0.119658	0.136752	0.25641	0.34188	5.88034	0.17094	0.196581	0.153846	0.119658	0.0598291	0.247863	0.230769	0.222222	0.017094	0.282051	0.222222	0.196581	0.111111	0.213675	0.196581	0.0854701	0.119658	0.042735	0.264957	0.230769	0.299145	3.55556	0.247863	-0.00854701	17.0456			21.7123			1
DO-117.xlsx	Guatemala	0.859922	0.439689	0.937743	1.09339	0.906615	0.610895	0.439689	0.377432	0.533074	0.626459	1	0.579767	0.268482	0.252918	0.377432	1.46693	0.330739	0.252918	0.439689	0.455253	0.22179	0.315175	0.610895	0.206226	0.237354	0.424125	0.268482	0.299611	0.22179	0.40856	0.0350195	-0.0272374	0.175097	0.0817121	0.595331	0.159533	1.20233	15.9105	0.377432	-0.0583658	8.83917			39.8846			1
DO-118.xlsx	Guatemala	0.0401189	0.0995542	0.0698366	0.114413	0.1263	0.0520059	0.063893	0.0787519	0.0609212	0.221397	0.0936107	0.0460624	-0.0371471	0.0520059	0.0430906	0.393759	0.0312036	0.0282318	0.0520059	0.0460624	-0.00742942	0.0341753	0.0668648	0.0371471	-0.00148588	0.00445765	0.0282318	0.00445765	0.0222883	0.0282318	0.0193165	0.00742942	0.0193165	-0.0193165	0.02526	0.0104012	0.0401189	0.0549777	0.0876672	-0.0222883	1.16741			7.82813			1
DO-119.xlsx	Guatemala	1.38356	0.69863	0.39726	1.65753	1.30137	0.726027	0.424658	0.232877	0.479452	4.20548	0.69863	0.260274	0.287671	0.534247	0.726027	1.27397	0.232877	0.342466	0.589041	0.315068	-0.0136986	0.232877	0.643836	0.178082	0.123288	0.315068	0.260274	-0.0684932	-0.123288	0.123288	-0.150685	-0.0958904	-0.0136986	-0.260274	0.39726	0.205479	0.0958904	0.315068	0.424658	-0.232877	4.81735			77.5845			1
DO-12.xlsx	Guatemala	-2.88571	-0.371429	2.48571	-5.28571	-10.2	-1.85714	0.314286	-2.31429	-4.25714	-3.45714	-5.85714	-2.2	-1.05714	3.62857	-3.8	-7.45714	-6.31429	-1.97143	-1.4	-1.51429	-1.05714	-4.25714	-4.94286	-2.54286	-3.11429	-2.2	-5.17143	7.4	-0.371429	-3.11429	-2.08571	1.91429	-4.48571	2.37143	-7.57143	-2.31429	-3	-6.54286	-4.71429	2.25714	-78.8095			-187			1
DO-120.xlsx	Guatemala	1.85934	0.253197	0.202046	0.283887	0.365729	0.161125	0.120205	0.232737	0.0792839	0.273657	0.171355	0.0588235	0.0485934	0.283887	0.682864	8.7954	0.0895141	0.0792839	0.120205	0.0997442	0.0485934	-0.00255754	0.0997442	0.0588235	0.0690537	-0.00255754	0.0895141	0.0179028	0.0383632	0.212276	-0.00255754	-0.0127877	0.00767263	-0.0127877	0.028133	0.00767263	0.120205	1.37852	0.365729	0.028133	3.23018			26.4118			1
DO-121.xlsx	Guatemala	0.152941	0.4	0.635294	0.635294	1.17647	0.694118	0.847059	0.564706	0.305882	1.47059	0.611765	0.694118	0.352941	0.635294	0.776471	1.36471	0.188235	0.364706	0.529412	0.894118	0.258824	0.435294	0.564706	0.223529	0.4	0.529412	0.211765	0.329412	0.129412	0.164706	0.235294	0.0470588	0.152941	-0.0117647	0.141176	1	1.41176	0.694118	0.282353	-0.0941176	4.23922			34.9294			1
DO-122.xlsx	Guatemala	0.196507	0.167394	0.13246	0.213974	0.225619	0.114993	0.0917031	0.0742358	0.0393013	0.13246	0.225619	0.0800582	0.0800582	0.732169	0.213974	0.196507	0.0101892	0.0160116	0.173217	0.0917031	0.138282	0.138282	0.0567686	0.0742358	0.0684134	0.114993	0.161572	0.0451237	0.0567686	0.161572	0.0742358	-0.0305677	0.179039	0.0567686	0.103348	0.382824	0.941776	1.09898	0.243086	0.062591	6.17225			15.884			1
DO-123.xlsx	Guatemala	0.232176	0.349177	0.458867	0.575868	0.919561	0.38574	0.071298	0.137112	0.349177	0.553931	0.597806	0.49543	0.35649	0.232176	0.590494	3.48629	0.349177	0.378428	0.400366	0.224863	0.107861	0.334552	0.283364	0.0201097	0.224863	0.363803	0.334552	0.707495	0.107861	0.1883	0.224863	-0.0603291	0.232176	-0.023766	0.305302	0.985375	1.27057	0.35649	0.195612	-0.0310786	1.97258			20.8196			1
DO-124.xlsx	Guatemala	2.28261	0.543478	0.413043	0.402174	0.358696	0.217391	0.195652	0.434783	0.119565	2.8913	0.293478	0.228261	0.228261	0.25	0.130435	0.891304	0.0978261	0.48913	0.152174	0.0978261	0.119565	0.173913	0.184783	0.195652	0.0108696	0.206522	0.23913	0.26087	0.119565	-0.0326087	0.0869565	-0.0217391	0.0434783	0.0434783	0.467391	1.1087	2.56522	5.27174	0.206522	0	3.93478			29.5217			1
DO-125.xlsx	Guatemala	2.36082	0.278351	0.484536	0.319588	0.649485	0.319588	0.278351	0.237113	0.154639	0.360825	0.216495	0.0927835	0.113402	0.340206	0.195876	3.92784	0.154639	0.237113	0.134021	0.0721649	-0.0515464	0.216495	0.195876	0.670103	0.0103093	0.443299	0.381443	0.690722	0.0515464	0.113402	3.24742	-0.216495	0.0927835	0.0721649	0.42268	2.27835	4.56701	13.4536	0.319588	-0.134021	11.9691			57.8797			1
DO-126.xlsx	Guatemala	0.381443	0.670103	1.72165	0.731959	0.958763	0.463918	0.670103	0.278351	0.402062	0.835052	0.608247	0.505155	0.381443	0.216495	0.505155	1.45361	0.381443	0.525773	0.546392	0.628866	0.237113	0.42268	0.443299	0.278351	0.0309278	0.360825	0.463918	0.278351	0.340206	0.56701	0.876289	0.0515464	0.42268	0.0309278	0.381443	2.50515	2.27835	7.12371	0.85567	0.0103093	1.46048			59.9072			1
DO-127.xlsx	Guatemala	0.123529	0.241176	0.2	0.3	0.347059	0.182353	0.288235	0.223529	0.129412	0.558824	0.294118	0.170588	0.164706	0.170588	0.205882	0.288235	0.152941	0.258824	0.152941	0.223529	0.117647	0.147059	0.105882	0.176471	0.152941	0.252941	0.358824	0.6	0.0941176	0.0882353	0.0764706	-0.0117647	0.123529	0.211765	0.552941	2.99412	0.717647	0.688235	0.264706	0.0117647	1.15686			16.3765			1
DO-128.xlsx	Guatemala	0.676768	0.79798	1	1.52525	1.88889	0.676768	1	0.878788	0.636364	1.20202	1.64646	0.555556	0.515152	0.838384	1	3.90909	0.353535	1.76768	1.40404	2.53535	0.757576	0.474747	0.555556	0.757576	0.313131	1.08081	2.41414	2.09091	0.313131	0.393939	0.313131	-0.010101	0.393939	-0.010101	2.37374	22.697	5.92929	7.70707	1.0404	0.0707071	15.5185			110.845			1
DO-129.xlsx	Guatemala	0.333333	0.288889	0.392593	0.392593	0.57037	0.422222	0.985185	0.451852	0.0222222	0.97037	0.333333	0.303704	0.0814815	0.274074	0.318519	3.07407	0.0518519	0.17037	0.155556	-0.0666667	0.00740741	0.274074	0.407407	0.125926	0.0518519	0.0962963	0.585185	-0.037037	-0.037037	0.00740741	-0.00740741	-0.0666667	0.037037	-0.0666667	1.25185	8.62963	4.83704	7.05926	0.2	-0.0666667	1.91358			39.9185			1
DO-13.xlsx	Guatemala	-5.36364	-1	-3.54545	-5	-9.36364	0.0909091	0.272727	-2.09091	-5.36364	-3.90909	-4.81818	-1.54545	-0.636364	0.636364	-2.63636	-16.2727	-5.72727	-2.27273	-4.09091	0.818182	-0.0909091	-1.18182	-0.636364	-3	-5.36364	-4.09091	-3.90909	6.09091	4.63636	2.09091	1.72727	4.63636	-7	5	-6.27273	-21.9091	-21.1818	-8.45455	-1	2.09091	-43.1818			-322.818			1
DO-130.xlsx	Guatemala	0.907514	0.676301	0.699422	0.745665	0.884393	0.32948	0.491329	0.630058	0.514451	0.930636	0.491329	0.468208	0.398844	0.306358	0.468208	1.13873	0.144509	0.306358	0.213873	0.537572	0.445087	0.421965	0.00578035	0.0289017	0.953757	0.699422	1.06936	1.60116	0.352601	0.445087	0.0520231	-0.132948	0.236994	-0.017341	0.930636	7.03468	2.54913	2.87283	0.236994	-0.132948	40.815			57.8015			1
DO-131.xlsx	Guatemala	0.303327	0.95499	0.761252	1.21135	0.943249	0.919765	1.01566	1.591	0.65362	1.01566	1.08611	0.802348	0.851272	0.847358	1.13503	1.33072	0.542074	0.984344	0.984344	0.97456	0.710372	1.18004	1.30137	1.13112	0.675147	0.727984	0.888454	0.424658	0.806262	1.00587	0.870841	0.0919765	1.21135	0.0117417	0.990215	0.896282	0.686888	1.03718	0.25636	0.197652	-0.060013			4.41879			1
DO-132.xlsx	Guatemala	1.0112	2.2549	2.09804	1.97479	2.06443	1.7395	1.31373	2.12045	1.36975	3.58824	1.95238	1.82913	1.59384	1.60504	2.27731	3.94678	1.20168	2.05322	1.72829	2.45658	1.59384	2.52381	2.34454	2.27731	3.01681	1.94118	2.07563	1.13445	1.84034	2.37815	1.60504	0.0588235	1.30252	0.372549	2.55742	5.72829	2.2437	2.01961	1.19048	0.12605	1.38095			23.7152			1
DO-133.xlsx	Guatemala	0.508306	1.3876	0.791805	1.19491	0.922481	0.864895	0.818383	1.43411	0.645626	0.884828	0.771872	0.887043	0.802879	0.709856	0.891473	1.45404	0.506091	1.01993	0.700997	0.85825	0.663344	1.13511	1.22148	1.13732	0.632337	0.452935	0.767442	0.246955	0.681063	0.86268	0.760797	0.0387597	1.11296	0.109635	0.909192	1.39203	0.672204	0.955703	1.04651	0.0276855	0.796235			5.27021			1
DO-134.xlsx	Guatemala	0.587692	1.21538	1.04308	1.25846	1.09231	0.876923	0.790769	1	0.513846	0.766154	0.643077	0.556923	1.00615	0.723077	1.06154	9.07385	0.421538	0.883077	0.741538	0.649231	0.673846	0.870769	1.12923	1.03692	0.464615	0.464615	0.544615	0.476923	0.563077	0.673846	0.661538	-0.0523077	0.587692	0.0584615	0.926154	2.94462	1.13538	1.11692	0.833846	0.0153846	4.0359			13.7303			1
DO-135.xlsx	Guatemala	4.72563	6.87726	7.96029	8.82671	7.59928	5.6065	5.40433	8.71119	5.40433	7.13718	8.14801	7.13718	6.63177	6.29964	6.14079	9.12996	5.89531	7.05054	6.61733	6.92058	3.93141	6.08303	9.0722	6.41516	5.36101	4.22022	5.0722	2.48736	6.29964	7.09386	5.21661	0.422383	7.16606	0.898917	6.79061	12.2202	9.5343	4.2491	4.30686	0.234657	15.1372			34.8628			1
DO-136.xlsx	Guatemala	0.0363636	0.0545455	0.281818	0.0681818	0.0727273	0.0363636	0.0363636	0.00454545	0.00909091	0.113636	0.0409091	0.0590909	0.00909091	0.0818182	0.0409091	0.55	0.0590909	0.0545455	0.05	0.05	0.0545455	0.0272727	0.0318182	0.0818182	0.0681818	0.0272727	-0.0136364	0.0227273	0.0181818	0.0181818	0.0409091	0.05	-0.00454545	-0.00454545	0.395455	3.15455	1.65909	1.35	0.181818	0	0.995455			10.7348			1
DO-137.xlsx	Guatemala	0.631619	1.41136	1.52801	1.53108	1.17191	1.08903	1.05219	1.50345	0.631619	1.98235	1.09823	0.640829	1.02149	1.05833	1.09517	1.26708	0.80046	0.950883	1	1.29163	0.376823	0.978511	1.1934	1.02149	0.861857	0.735994	0.837299	0.367613	0.683807	0.963162	0.81274	0.100537	1.06447	0.0882579	0.226401	4.62855	1.17805	0.554873	0.505756	0.0913277	2.09286			6.92888			1
DO-138.xlsx	Guatemala	0.692308	1.45299	1.12821	1.42735	1.28205	1.40171	0.940171	1.39316	0.598291	1.20513	1.24786	0.931624	1.02564	0.820513	1.02564	1.50427	0.461538	0.649573	0.820513	0.931624	0.606838	0.871795	1.07692	1.04274	0.393162	0.521368	0.589744	0.418803	0.581197	0.606838	0.581197	-0.025641	0.649573	0.0683761	1.09402	6.76923	0.957265	1.02564	0.324786	-0.025641	1.01709			19.5071			1
DO-139.xlsx	Guatemala	1.63982	3.83669	3.75168	3.35794	3.40268	2.80313	2.74049	3.92617	2.47651	3.94855	3.3132	3.04922	2.64653	2.78523	2.88814	3.76063	2.10962	3.1745	2.33333	2.95526	1.75615	2.11409	2.72707	1.60403	2.03356	1.80089	2.29306	1.39821	1.20582	1.58613	1.00447	-0.387025	2.64206	0.324385	1.52796	2.29306	3.35347	2.01119	1.43848	-0.0246085	0.946309			10.1424			1
DO-14.xlsx	Guatemala	-0.391304	-0.913043	0.73913	-1.95652	-0.0434783	-0.913043	-0.0434783	-2.65217	-0.391304	0.391304	-2.04348	1.43478	0.217391	-0.130435	-0.826087	-30.0435	-2.30435	0.478261	0.478261	2.47826	0.913043	0.217391	-2.21739	-2.3913	-0.826087	0.913043	0.217391	2.47826	1.69565	-0.304348	-0.391304	1.17391	-1.6087	3.34783	-2.47826	-6.21739	-6.73913	-3	-0.130435	0.913043	-56.3623			-131.261			1
DO-140.xlsx	Guatemala	1.20194	0.332039	0.269903	0.231068	0.386408	0.137864	0.130097	0.293204	0.106796	1.23301	0.192233	0.137864	0.114563	0.106796	0.168932	0.293204	0.137864	0.137864	0.137864	0.409709	0.246602	0.231068	0.332039	0.12233	0.137864	0.137864	0.137864	0.246602	0.0990291	0.130097	0.0679612	-0.0252427	0.137864	0.0135922	1.28738	3.78835	4.06019	1.30291	0.0912621	-0.00194175	1.59547			18.0097			1
DO-141.xlsx	Guatemala	0.688394	2.11288	1.63593	1.82989	1.63275	1.20986	1.39428	1.80763	1.25437	1.67091	1.38474	1.35294	1.3593	1.14944	1.7345	1.86169	1.12401	1.3911	1.48013	1.79491	0.783784	1.1876	1.61367	1.29889	1.00954	0.507154	1.03498	0.650238	0.717011	0.780604	1.13672	0.0174881	1.38474	0.173291	0.748808	0.160572	0.198728	1.06041	0.484897	0.0461049	-0.103339			6.25596			1
DO-142.xlsx	Guatemala	0.171041	0.333937	2.30679	0.688688	0.699548	0.402715	0.352036	0.511312	0.178281	0.485973	0.59457	0.409955	0.533032	0.384615	0.61991	1.27873	0.265158	0.511312	0.514932	0.61629	0.21086	0.446154	0.670588	0.323077	0.178281	0.18914	0.514932	0.333937	0.442534	0.467873	0.395475	0.0552036	0.19276	0.0624434	0.402715	0.20362	0.080543	0.294118	0.359276	0.0190045	0.269985			6.60724			1
DO-143.xlsx	Guatemala	4.18841	13.058	11.2319	11.087	5.89855	6.7971	6.65217	9.28986	3.08696	7.84058	10.0725	4.56522	6.62319	5.52174	8.62319	17.5507	4.27536	7.63768	7.34783	4.88406	2.50725	5	10.0435	7.78261	2.50725	1.84058	6.53623	1.08696	7	4.97101	5.34783	0.0724638	5.72464	-0.0144928	5.84058	2.13043	1.37681	5.49275	5.46377	-0.101449	0.0241546			57.6087			1
DO-144.xlsx	Guatemala	2.06767	0.56391	0.744361	0.383459	0.443609	0.293233	0.353383	0.428571	0.157895	0.909774	0.323308	0.263158	0.203008	0.263158	0.578947	9.13534	0.12782	0.293233	0.172932	0.353383	0.0977444	0.383459	0.308271	0.203008	0.112782	0.0676692	0.18797	0.0676692	0.233083	0.24812	0.203008	-0.0225564	0.12782	-0.0526316	0.24812	0.0225564	0.0827068	0.593985	0.398496	-0.0676692	12.7093			27.4461			1
DO-145.xlsx	Guatemala	0.0477569	0.513748	0.916064	0.649783	0.531114	0.328509	0.470333	0.892909	0.0448625	0.429812	0.371925	0.276411	0.241679	0.146165	0.267728	0.930535	0.0564399	0.525326	0.6411	0.646889	0.256151	0.389291	0.814761	0.473227	0.322721	0.244573	0.542692	0.186686	0.337192	0.409551	0.360347	-0.0332851	0.568741	0.166425	0.568741	0.279305	0.175109	0.470333	0.455861	0.0767004	0.253256			5.63483			1
DO-146.xlsx	Guatemala	1.97196	1.20561	1.65421	1.33645	1.03738	0.626168	0.457944	1.11215	0.401869	1.07477	0.962617	0.682243	0.607477	0.53271	0.981308	3.57944	0.551402	1.01869	0.53271	1.14953	0.364486	0.794393	1.03738	0.476636	0.271028	0.514019	0.925234	0.383178	0.775701	0.682243	0.663551	-0.0280374	0.831776	0.0841121	0.850467	0.364486	0.233645	0.943925	0.738318	0.17757	13.8723			36.5389			1
DO-147.xlsx	Guatemala	0.931271	2.38832	3.48797	2.20962	1.75601	1.19244	1.49485	2.20962	1.17869	1.60481	1.37113	1.45361	1.56357	1.27491	2.70447	2.66323	1.17869	1.13746	1.3299	1.98969	0.216495	1.72852	2.05842	1.4811	0.752577	0.656357	1.56357	1.41237	1.57732	1.4811	1.31615	-0.140893	1.02749	0.024055	1.43986	0.587629	0.32646	0.848797	0.793814	-0.195876	0.5189			26.5808			1
DO-148.xlsx	Guatemala	0.31746	1.44444	1.76984	1.30159	1.30952	0.912698	0.888889	1.44444	0.595238	2.54762	1.03175	0.603175	0.865079	0.849206	1.25397	2.11905	0.563492	1.10317	0.833333	1.13492	0.468254	0.777778	1.24603	0.801587	0.444444	0.412698	0.928571	0.365079	0.674603	0.873016	0.555556	-0.126984	1.15873	-0.0952381	0.809524	0.174603	0.0873016	0.936508	0.65873	-0.0793651	2.17725			14.7169			1
DO-149.xlsx	Guatemala	0.725926	3.59259	3.71852	3.53333	3.45926	2.71111	2.32593	3.77778	1.76296	3.47407	3.31111	2.38519	2.57037	2.15556	3.02963	5.23704	1.85185	2.42222	2.58519	2.37778	1.38519	2.2	3.71852	2.7037	1.57778	1.42963	2.51111	1.01481	1.59259	2.71111	1.82963	-0.177778	1.8963	-0.318519	1.76296	0.696296	0.533333	2.17778	1.65185	-0.2	-0.530864			12.921			1
DO-15.xlsx	Guatemala	-3.4	0.6	0.3	-1.1	-1.3	-0.7	0	-1.2	-1.6	-0.9	-0.4	0.8	0.7	1.1	0	-0.9	-1.1	-0.2	0.2	2.6	1.7	0	0.5	-0.5	0	0.2	-0.7	1.5	1.3	-0.8	0.4	1.8	-0.7	3	-1.2	0.7	-0.8	0.9	1.9	1.7	-11.6			-171.933			1
DO-150.xlsx	Guatemala	2.6185	4.81503	7.2659	6.59538	4.83815	3.10405	4.81503	4.56069	1.83237	3.82081	3.98266	3.61272	2.57225	2.45665	4.74566	7.75145	7.75145	2.17919	2.54913	3.31214	1.36994	2.2948	3.63584	2.7341	1.3237	1.39306	2.59538	1.57803	2.4104	2.64162	1.6474	0.121387	1.53179	0.00578035	1.85549	0.815029	0.745665	8.26012	2.96532	-0.179191	0.414258			43.2813			1
DO-151.xlsx	Guatemala	0.14433	0.251546	0.0783505	0.14433	0.0927835	0.0474227	0.0639175	0.115464	-0.014433	0.723711	0.181443	0.0206186	0.150515	0.0886598	0.156701	0.212371	0.0597938	0.358763	0.150515	0.0412371	-0.0206186	0.0680412	0.142268	0.31134	0.0474227	0.0123711	0.14433	0.057732	0.0556701	0.0948454	0.0515464	-0.057732	-0.00412371	-0.0639175	0.140206	0.0123711	0.216495	0.690722	-0.0639175	-0.0226804	0.214433			3.5945			1
DO-152.xlsx	Guatemala	0.409563	0.492723	0.309771	0.87526	0.966736	0.559252	0.309771	0.492723	0.234927	1.3659	1.00832	0.209979	0.50104	0.384615	0.62578	1.38254	0.434511	0.451143	0.401247	0.301455	0.251559	0.592516	0.509356	0.54262	0.0519751	0.0935551	0.717256	0.0602911	0.176715	0.467775	0.193347	0.043659	0.0686071	-0.022869	0.517672	0.0935551	0.002079	4.59252	0.185031	-0.047817	1.51559			13.5793			1
DO-153.xlsx	Guatemala	0.0804598	0.233716	0.310345	0.402299	0.340996	0.187739	0.111111	0.187739	0.111111	0.754789	0.417625	0.0804598	0.203065	0.295019	0.43295	0.616858	0.0804598	0.157088	0.371648	0.264368	0.0804598	0.141762	0.340996	0.187739	0.0651341	0.111111	0.218391	0.0651341	0.126437	0.249042	0.0957854	0.0344828	0.0498084	-0.0268199	0.203065	0.0651341	0.126437	0.785441	0.249042	-0.0268199	1.98084			25.7458			1
DO-154.xlsx	Guatemala	0.035461	0.177305	0.267139	0.555556	0.508274	0.309693	0.191489	0.0449173	0.182033	0.375887	0.484634	0.380615	0.347518	0.219858	0.456265	0.730496	0.130024	0.191489	0.437352	0.134752	0.172577	0.29078	0.44208	0.262411	0.0638298	0.0449173	0.300236	0.0827423	0.21513	0.267139	0.163121	-0.0118203	0.115839	-0.0591017	0.120567	0.0307329	0.035461	0.470449	0.0212766	-0.0212766	2.54295			7.53901			1
DO-155.xlsx	Guatemala	0.121764	0.106424	0.240652	0.236817	0.229147	0.102589	0.0565676	0.0105465	0.0373921	0.286673	0.183126	0.0680729	0.0680729	0.0604027	0.0680729	1.62128	0.35187	0.0220518	0.0872483	0.114094	0.0182167	0.0872483	0.129434	0.206136	0.0412272	0.198466	0.0680729	0.378715	-0.012464	0.0220518	0.0258869	-0.0393097	0.0373921	-0.012464	0.0565676	0.029722	0.0220518	0.0182167	0.194631	-0.0162991	4.11282			6.85363			1
DO-156.xlsx	Guatemala	0.663866	1.9916	2.15966	2.68067	1.84034	1.65546	0.865546	1.92437	1.33613	1.7395	2.71429	1.03361	1.57143	1.11765	1.92437	10.4118	0.932773	2.94958	1.80672	0.663866	0.176471	0.764706	1.55462	1.35294	0.596639	0.394958	1.78992	0.613445	1.18487	1.11765	0.882353	-0.0252101	0.865546	-0.226891	1.38655	0.344538	-0.0420168	0.512605	0.0588235	-0.243697	4.91036			28.1148			1
DO-157.xlsx	Guatemala	0.572816	1.24411	1.19417	1.37725	1.42718	1.17198	0.783634	1.03883	0.92233	0.79473	1.6491	0.79473	1.12205	0.711512	1.08877	4.78918	0.861304	0.572816	1.79334	0.728155	0.273232	1.03329	1.32178	0.76699	0.733703	0.361997	1.1165	0.350902	0.545076	0.889043	0.545076	0.0457698	0.511789	0.073509	1.19972	0.411928	0.106796	0.855756	-0.104022	-0.0873786	1.135			9.73417			1
DO-158.xlsx	Guatemala	0.319601	0.303654	0.423256	0.45515	0.30897	0.229236	0.128239	0.207973	0.133555	0.22392	0.351495	0.186711	0.282392	0.152159	0.298339	0.997342	0.585382	0.181395	0.279734	0.2	0.112292	0.184053	0.500332	0.213289	0.0857143	0.0857143	0.269103	0.144186	0.13887	0.239867	0.13887	-0.0392027	0.0910299	0.00598007	0.210631	0.0697674	0.00863787	0.537542	0.0538206	-0.0312292	0.430343			4.83699			1
DO-159.xlsx	Guatemala	0.381818	0.387879	0.254545	0.412121	0.406061	0.242424	0.236364	0.387879	0.224242	1.38182	0.278788	0.145455	0.321212	0.236364	0.315152	0.472727	0.157576	0.321212	0.278788	0.151515	0	0.218182	0.278788	0.254545	0.224242	0.157576	0.230303	0.0545455	0.109091	0.218182	0.0909091	-0.0121212	0.212121	-0.0363636	0.230303	0.0242424	0.0606061	0.309091	0.115152	-0.00606061	2.81616			11.8545			1
DO-16.xlsx	Guatemala	-2.52941	-3.35294	-20.1765	-4.64706	-4.17647	-2.29412	-1.94118	-4.17647	-3	-2.05882	-3	-2.05882	-1	-1	-3.82353	-5.47059	-3.82353	-1.47059	-1.58824	0.764706	-0.0588235	-1.82353	-3.47059	-3.11765	-1.94118	-0.529412	-2.17647	1.35294	-0.647059	-1.94118	-2.41176	1.35294	-5.47059	3.11765	-3.82353	-3	-3.35294	-6.05882	-1	1.47059	-14.2157			-214.059			1
DO-160.xlsx	Guatemala	0.0290698	0.0639535	1.19767	0.139535	0.145349	0.0348837	0.0523256	0.0290698	0.0639535	0.0639535	0.0872093	0.0232558	0.0232558	0.0174419	0.0290698	2.43605	0.0232558	0.0523256	0.0755814	0.273256	0.0406977	0.168605	0.0290698	0.0290698	0	-0.0116279	0.139535	0.226744	0.186047	0.0523256	0.0930233	-0.0232558	0.00581395	-0.0174419	0.0290698	0.00581395	0.0174419	0.0465116	0.0988372	-0.0232558	0.277132			11.8895			1
DO-161.xlsx	Guatemala	0.0208562	0.161361	3.17344	-0.01427	0.0735456	0.00329308	-0.01427	0.0208562	-0.0274424	0.0428101	0.0296378	-0.0274424	-0.0581778	-0.0186608	-0.0230516	2.84852	-0.0581778	-0.0581778	-0.00109769	-0.0581778	-0.0318332	0.00768386	-0.0450055	0.108672	-0.0713502	-0.0581778	-0.053787	-0.0669594	-0.0406147	-0.0450055	-0.0450055	-0.0318332	-0.0406147	-0.0713502	-0.0230516	-0.0625686	-0.0362239	0.0208562	0.025247	-0.0362239	0.632638			7.86572			1
DO-162.xlsx	Guatemala	0.158501	0.100865	0.00864553	0.100865	0.216138	0.00864553	0.00864553	0.0201729	0.0317003	0.850144	0.0893372	0.0662824	0.054755	0.204611	0.273775	0.0432277	0.054755	0.123919	0.123919	0.204611	-0.0489914	0.158501	0.204611	0.123919	-0.00288184	0.135447	0.0662824	0.504323	0.227666	0.054755	0.0432277	-0.00288184	0.0317003	-0.0259366	0.193084	0.00864553	0.0201729	0.0893372	0.0201729	-0.0259366	2.35639			20.439			1
DO-163.xlsx	Guatemala	0.108359	0.306502	0.876161	0.256966	0.318885	0.133127	0.20743	0.00928793	-0.0773994	0.356037	0.244582	0.120743	0.0464396	0.182663	0.20743	0.331269	-0.0526316	0.00928793	0.0835913	0.0588235	-0.0154799	0.0959752	0.157895	0.157895	-0.0773994	0.120743	0.145511	-0.00309598	-0.00309598	0.00928793	-0.0650155	-0.0402477	0.0464396	-0.114551	0.108359	0.0216718	-0.00309598	0.640867	0.0835913	-0.0526316	2.60578			23.5015			1
DO-164.xlsx	Guatemala	0.0339213	0.180461	0.272727	0.207598	0.142469	0.0719132	0.147897	0.082768	0.0176391	0.12076	0.196744	0.131615	0.0502035	0.0284939	0.104478	0.126187	0.109905	0.0719132	0.164179	0.0990502	0.0339213	0.109905	0.0284939	0.147897	-0.00407056	0.0393487	0.104478	0.408412	0.082768	0.104478	0.0447761	-0.0257802	0.0556309	0.0122117	0.0393487	0.234735	0.0393487	0.305292	0.158752	0.00135685	2.2483			8.89145			1
DO-165.xlsx	Guatemala	0.0857143	0.0557823	0.0938776	0.107483	0.0693878	0.0639456	0.077551	0.112925	0.0231293	0.238095	0.0693878	0.044898	0.0231293	0.0557823	0.0421769	0.047619	0.00136054	-0.014966	0.0693878	0.0829932	0.0204082	0.0122449	0.0312925	0.387755	-0.00136054	0.0231293	0.0340136	0.00408163	0.0122449	0.0176871	0.00680272	0.00136054	0.0122449	-0.00680272	0.0258503	0.0258503	0.0312925	0.0122449	0.0367347	-0.00408163	0.413152			5.04989			1
DO-166.xlsx	Guatemala	-0.0139969	0.234837	0.514774	0.272162	0.228616	0.18507	0.172628	0.178849	0.066874	1.2675	0.153966	0.402799	0.116641	0.278383	0.172628	0.390358	0.166407	0.284603	0.228616	0.135303	0.0233281	0.066874	0.315708	0.191291	0.0357698	0.066874	0.104199	-0.00155521	0.066874	0.0793157	0.029549	-0.0264386	0.0730949	-0.0388802	0.0357698	0.0606532	-0.00155521	0.0855365	0.141524	-0.0824261	0.82789			10.4992			1
DO-167.xlsx	Guatemala	0.0444576	0.0349733	0.0349733	0.0681683	0.0610551	0.0160047	0.0136337	0.0160047	0.0136337	0.0776526	0.0776526	0.0349733	0.0278601	0.0444576	0.0373444	0.0705394	0.0349733	0.023118	0.0491998	0.0444576	0.0160047	0.0681683	0.0326023	0.0468287	0.025489	0.025489	0.0373444	0.0278601	-0.000592768	0.0491998	0.0468287	-0.0100771	0.00652045	-0.00770599	0.0420865	0.0183758	0.00889152	0.0373444	0.0444576	-0.0124481	0.556609			4.21755			1
DO-168.xlsx	Guatemala	0.294118	0.835294	0.482353	0.623529	0.835294	0.294118	0.364706	0.223529	0.223529	0.270588	0.529412	0.341176	0.176471	0.152941	0.435294	1.11765	0.152941	0.411765	0.0352941	0.388235	0.0823529	0.270588	0.458824	0.411765	0.0352941	0.0588235	0.458824	0.576471	0.223529	0.294118	0.294118	0.0117647	0.176471	0.223529	0.105882	0.764706	0.105882	3.84706	0.294118	-0.0117647	29.5725			42.3098			1
DO-169.xlsx	Guatemala	0.921569	0.27451	0.921569	0.607843	0.588235	0.333333	0.627451	0.313725	0.0784314	1.33333	1.39216	0.823529	0.823529	1.4902	0.392157	2.39216	0.0392157	0.27451	0.215686	-0.0980392	0	0.196078	0.372549	0.431373	0.352941	0.333333	0.294118	-0.0196078	0	0.215686	0.176471	0.156863	0.156863	0.0392157	0.137255	0.0980392	-0.0784314	1.92157	0.313725	-0.0588235	4.73856			37.7843			1
DO-17.xlsx	Guatemala	0	-2.25	-2.75	1.75	1	0	0.25	1	-0.5	3.5	2.5	-0.75	0	-1.5	3	9.5	0.25	-2	-2	-4	-0.75	-1.5	0.75	3.5	-0.5	-0.25	0.5	-3.75	0.75	0	0	-3.75	0.75	-5.5	3	0	2.75	15.5	0.25	-1.75	228.917			486.917			1
DO-170.xlsx	Guatemala	1.74641	0.674641	0.464115	1.5933	1.19139	0.425837	0.368421	0.521531	0.559809	0.961722	0.732057	0.425837	0.789474	0.311005	0.789474	6.24402	0.69378	0.617225	0.177033	0.54067	0.368421	0.770335	0.732057	0.655502	0.311005	0.368421	0.578947	0.885167	0.425837	0.655502	0.425837	-0.129187	0.177033	0.177033	0.464115	0.406699	0.23445	5.03828	1.9378	-0.0909091	20.6172			34.244			1
DO-171.xlsx	Guatemala	0.212766	0.202128	0.223404	0.351064	0.585106	0.265957	0.531915	0.489362	0.744681	1.59574	0.319149	0.202128	0.138298	0.265957	0.234043	3.34043	0.255319	0.287234	0.255319	0.12766	0.106383	0.382979	0.0744681	0.170213	0.0531915	0.0957447	0.212766	0.117021	0.0744681	0.0851064	0.148936	0.0319149	0.0319149	0.0531915	0.244681	0.0744681	0.0957447	0.702128	0.414894	0	7.19858			15.0142			1
DO-172.xlsx	Guatemala	0.112245	0.295918	0.234694	0.22449	0.255102	0.142857	0.193878	0.153061	0.173469	0.346939	0.295918	0.112245	0.132653	0.112245	0.173469	0.734694	0.132653	0.193878	0.122449	0.183673	0.0612245	0.0408163	0.0714286	0.132653	0.0306122	0.27551	0.0918367	0.0612245	0.0714286	0.0510204	0.0204082	0.0306122	0.0102041	0.0204082	0.0612245	0.102041	0.0102041	1.45918	0.112245	0.0102041	3.04762			12.3741			1
DO-173.xlsx	Guatemala	0.527778	0.75	0.777778	0.694444	0.805556	0.388889	0.444444	0.25	0.583333	3.66667	0.75	0.25	0.305556	0.305556	0.361111	9.38889	0.444444	0.388889	0.388889	0.166667	0.111111	0.222222	0.222222	0.305556	0.0555556	0.166667	0.333333	0.305556	0.111111	0.25	0.0833333	-0.0277778	0.166667	0	0.138889	0.0555556	0.0555556	0.194444	0.388889	0	14.9167			38.0648			1
DO-174.xlsx	Guatemala	0.322239	0.15885	0.134644	0.134644	0.213313	0.0801815	0.0620272	0.110439	0.086233	0.382753	0.195159	0.0559758	0.0559758	0.0801815	0.110439	2.56127	0.0983359	0.0680787	0.0741301	0.0378215	0.0136157	0.0922844	0.11649	0.0741301	0.00151286	0.0196672	0.0559758	0.0257186	0.0075643	0.0801815	0.0136157	0.0136157	0.0075643	-0.0166415	0.0378215	0.0499244	-0.00453858	0.03177	0.0922844	0.00151286	0.30005			7.46899			1
DO-175.xlsx	Guatemala	-0.0422535	0.225352	0.295775	0.338028	0.183099	0.0422535	0.112676	0.028169	1.05634	0.140845	0.126761	0	0	0.056338	0.126761	0.985915	0.0985915	0.126761	0.126761	0.169014	0.112676	0.169014	0.0985915	0.084507	-0.028169	0	0	0.0422535	0.0140845	0.0140845	-0.028169	-0.084507	0.0422535	0	0.0422535	-0.028169	0	3.21127	0.295775	-0.0422535	3.87324			17.9108			1
DO-176.xlsx	Guatemala	7.81385	1.03463	0.87013	1.02597	1.25108	0.489177	0.619048	9.21645	0.714286	1.44156	1.12987	0.454545	0.515152	0.463203	0.757576	0.95671	0.52381	0.402597	0.541126	0.341991	0.194805	0.506494	0.662338	0.584416	0.125541	0.298701	0.333333	0.246753	0.333333	0.359307	0.385281	0.168831	0.0995671	0.047619	0.255411	0.134199	0.125541	0.307359	0.428571	0.116883	0.203463			10.3045			1
DO-177.xlsx	Guatemala	1.87671	0.616438	0.123288	0.945205	1.21918	0.452055	0.506849	0.616438	1.21918	45.3288	1	0.232877	0.123288	0.287671	0.342466	5.38356	1.05479	0.232877	0.616438	-0.369863	-0.205479	0.506849	0.178082	0.726027	-0.369863	0.342466	0.287671	0.616438	-0.260274	0.342466	0.342466	-0.150685	-0.0410959	-0.260274	0.0684932	0.342466	0.671233	0.178082	-0.0410959	-0.0958904	1.84018			68.5434			1
DO-178.xlsx	Guatemala	0.128492	0.50838	0.240223	0.240223	0.374302	0.106145	0.195531	0.240223	0.217877	1.04469	0.128492	0.128492	0.106145	-0.0502793	0.195531	5.22346	0.351955	0.128492	0.173184	0.128492	-0.139665	0.173184	0.0167598	0.26257	-0.00558659	0.106145	0.0391061	0.217877	0.0167598	-0.0502793	-0.162011	-0.0726257	0.106145	-0.00558659	-0.00558659	0.240223	0.150838	0.0614525	0.128492	0.0614525	1.81192			28.0168			1
DO-179.xlsx	Guatemala	0.390476	0.619048	5.57143	1.19048	0.695238	0.2	0.2	0.809524	0.238095	1.38095	0.428571	-0.333333	-0.104762	-0.447619	0.238095	5.68571	0.504762	1.26667	-0.371429	-0.790476	-0.6	-0.333333	0.0857143	0.00952381	-0.257143	0.0857143	0.047619	0.428571	-0.6	-0.295238	-0.6	-0.6	-0.0285714	-0.485714	-0.52381	-0.180952	-0.142857	-0.980952	-0.333333	-0.180952	3.27302			48.3778			1
DO-18.xlsx	Guatemala	-1.14876	-3.6281	-0.68595	-6.00826	-3.95868	-2.90083	-2.93388	-4.78512	-2.80165	-4.22314	-5.01653	-4.55372	-3.2314	-2.33884	-3.59504	-6.86777	-4.15702	-3.89256	-3.56198	-2.57025	-1.01653	-3	-5.71074	-4.42149	-3.99174	-3.8595	-3.42975	-1.57851	-1.47934	-3.36364	-2.20661	0.867769	-3.95868	0.438017	-4.09091	-3.66116	-3.33058	-3.92562	-0.421488	0.735537	-16.686			-55.8926			1
DO-180.xlsx	Guatemala	0.976331	0.526627	0.47929	0.905325	1.92308	0.597633	0.905325	0.786982	0.763314	1.42604	0.266272	1	0.431953	0.621302	0.786982	5.18935	0.739645	0.47929	1.42604	0.573964	0.12426	0.408284	0.810651	0.597633	-0.0177515	0.289941	0.47929	0.313609	0.289941	0.431953	0.289941	-0.136095	0.147929	-0.0887574	0.47929	0.857988	0.83432	0.739645	0.455621	-0.112426	2.37278			32.9684			1
DO-181.xlsx	Guatemala	0.0812183	0.101523	0.218274	0.238579	0.213198	0.121827	0.0913706	0.0304569	0.142132	0.345178	0.182741	0.187817	0.15736	0.121827	0.182741	1.91878	0.0507614	0.0761421	0.208122	2.11675	0.0507614	0.147208	0.213198	0.269036	0.0406091	0.0862944	0.218274	0.0659898	0.116751	0.106599	0.0558376	0.0101523	0.0609137	0.0456853	0.162437	0.0558376	0.035533	2.11675	0.436548	0.0253807	2.28426			8.54146			1
DO-182.xlsx	Guatemala	0.286713	0.839161	1.74825	0.874126	0.566434	0.258741	0.223776	0.405594	0.230769	0.440559	0.685315	0.265734	0.34965	0.167832	0.405594	1.52448	0.244755	0.244755	0.244755	0.195804	0.118881	0.342657	0.566434	0.321678	0.118881	0.146853	0.398601	0.027972	0.223776	0.223776	0.153846	-0.048951	0.202797	0.034965	0.440559	0.146853	0.013986	0.34965	0.440559	-0.041958	2.32401			9.53613			1
DO-183.xlsx	Guatemala	1.21519	0.493671	0.341772	0.392405	0.455696	2.03797	0.265823	0.278481	0.164557	0.316456	0.303797	0.21519	0.227848	0.177215	0.202532	1.13924	0.126582	0.240506	0.189873	0.139241	0.164557	0.227848	0.202532	0.443038	0.0506329	0.101266	0.151899	0.417722	0.405063	0.303797	0.139241	0.0253165	0.0253165	0.0379747	0.126582	0.113924	0.177215	1.43038	0.227848	0.0253165	3.61603			17.8692			1
DO-184.xlsx	Guatemala	0.100304	0.246201	0.197568	0.234043	0.331307	0.18541	0.221884	0.100304	0.234043	0.294833	0.477204	0.0881459	0.0638298	0.12462	0.12462	3.37082	0.12462	0.100304	0.12462	0.270517	0.0516717	0.18541	0.0638298	0.221884	-0.0334347	0.0516717	0.148936	4.61094	0.0759878	-0.0212766	-0.00911854	-0.0212766	-0.00911854	0.0273556	0.112462	0.112462	0.136778	2.62918	0.282675	-0.0212766	8.7771			15.772			1
DO-185.xlsx	Guatemala	1.85057	1.16092	3.45977	1	1.34483	0.724138	0.54023	0.494253	-0.0574713	2.10345	0.954023	0.770115	0.678161	0.425287	0.701149	1.06897	0.37931	0.83908	0.655172	0.287356	0.0574713	0.83908	0.609195	1.32184	0.0344828	0.37931	0.724138	0.0804598	0.264368	0.287356	0.0574713	0.126437	-0.0114943	-0.0574713	0.402299	0.149425	0.103448	0.83908	0.149425	-0.0574713	13.5441			33.4368			1
DO-186.xlsx	Guatemala	0.0837438	0.231527	0.133005	0.29064	0.418719	0.0541872	0.300493	0.152709	0.1133	0.330049	0.270936	0.192118	0.0837438	0.103448	0.231527	1.52217	0.0837438	0.123153	0.0147783	0.0738916	0.0147783	0.182266	0.162562	0.359606	-0.0246305	0.0640394	0.103448	0.103448	0.123153	0.0738916	0.0738916	0.00492611	-0.0246305	-0.0246305	0.0541872	0.0738916	0.0246305	0.221675	0.231527	-0.0246305	2.99015			13.4269			1
DO-187.xlsx	Guatemala	0.0769231	0.196581	1.41026	0.162393	0.222222	0.111111	0.102564	0.0940171	0.0512821	0.196581	0.0940171	0.0512821	0.00854701	0.017094	-0.025641	3.99145	0.0512821	0.0940171	0.0598291	0.0512821	-0.0598291	-0.017094	0.017094	0.247863	0	0.0683761	0.00854701	0.299145	0	0.0598291	0.042735	0.034188	0.00854701	-0.0512821	0	0	-0.00854701	0.025641	0.213675	0.0769231	2.11966			12.3305			1
DO-188.xlsx	Guatemala	0.109792	0.252226	0.145401	1.01187	0.394659	0.074184	0.074184	0.169139	0.240356	0.810089	0.216617	-0.00890208	0.0860534	0.074184	0.0979228	1.39169	0.074184	0.0860534	0.0623145	0.0504451	-0.115727	0.0385757	0.0267062	0.382789	0.0504451	0.121662	0.074184	0.00296736	0.0860534	0.00296736	-0.00890208	0.0148368	0.0385757	-0.0326409	0.0860534	-0.00890208	-0.00890208	-0.0682493	0.181009	-0.0563798	1.75964			16.8813			1
DO-189.xlsx	Guatemala	0.342105	0.328947	0.75	1.19737	0.973684	0.157895	0.197368	0.171053	0.315789	5	0.0263158	0.263158	-0.0789474	-0.0263158	0.342105	0.657895	0.144737	3.40789	0.118421	0.0657895	-0.105263	0.0526316	0.0131579	0.697368	0.0131579	1.60526	0.75	0.0921053	0.118421	0	0.5	0.0394737	0.0131579	0.289474	0.894737	1.61842	-0.118421	-0.0526316	0.223684	-0.0131579	2.64035			19.1228			1
DO-19.xlsx	Guatemala	-1.8125	-3.6875	-0.8125	-6.1875	-8.3125	-2.5625	-2.125	-2.9375	-2.78125	-4.03125	-6.1875	-3.78125	-0.875	-2.84375	-4.875	-3.40625	-5.875	-6.875	-3.96875	-1.34375	-1.9375	-2.96875	-3.9375	-1.5	-6.25	-8.59375	-4.21875	-0.1875	-1.1875	-2.875	-1.15625	1.28125	-3.34375	0.375	-5.46875	-3.6875	-3.8125	-0.59375	-1.0625	1.21875	-17.3229			-71.1146			1
DO-190.xlsx	Guatemala	0.130435	0.252174	0.0956522	0.6	0.669565	0.443478	0.582609	0.356522	0.286957	9.85217	0.165217	0.286957	0.304348	0.269565	0.6	1.26087	0.217391	0.321739	0.130435	0.478261	0.686957	0.478261	1.2087	0.773913	0.0434783	0.252174	0.391304	0.530435	0.373913	0.304348	0.252174	0.0608696	0.147826	0.113043	0.182609	0.565217	0.2	3.6087	1.03478	-0.00869565	1.77681			27.0638			1
DO-191.xlsx	Guatemala	0.410405	0.815029	0.722543	0.973025	0.576108	0.414258	0.499037	0.703276	0.429672	0.8921	0.830443	0.472062	0.456647	0.294798	0.626204	5.41233	0.38343	0.356455	0.402697	0.271676	0.190751	0.298651	0.333333	0.263969	0.121387	0.121387	0.225434	0.0905588	0.186898	0.16763	0.105973	0.0366089	0.0944123	0.00578035	0.144509	0.0597303	-0.00578035	0.815029	0.0944123	0.0520231	0.613359			5.5562			1
DO-192.xlsx	Guatemala	0.949045	1.84076	0.949045	2.09554	1.35669	1.43312	0.617834	1.2293	1.05096	4.18471	1.48408	1.84076	0.464968	1.02548	0.898089	8.36306	0.617834	0.566879	0.388535	0.974522	0.515924	0.770701	0.286624	0.414013	0.159236	0.235669	0.0318471	0.414013	0.159236	0.643312	0.10828	-0.0191083	-0.0700637	-0.146497	0.0573248	0.00636943	-0.044586	0.464968	0.388535	0.0828025	4.74522			30.5626			1
DO-193.xlsx	Guatemala	1.37101	1.45217	3.01739	1.13913	0.953623	0.895652	0.524638	1.33623	1.10435	1.64928	1	0.710145	0.768116	0.698551	0.884058	10.7623	0.466667	0.362319	0.408696	0.489855	0.408696	0.501449	0.455072	0.536232	0.234783	0.2	0.2	0.257971	0.257971	0.281159	0.211594	0.084058	0.153623	0.0492754	0.269565	0.084058	0.107246	0.327536	0.211594	0.0492754	1.31691			14.7043			1
DO-194.xlsx	Guatemala	0.959828	0.431851	0.225251	0.414634	0.362984	0.196557	0.196557	0.276901	0.253945	1.90674	0.225251	0.196557	0.116212	0.139168	0.225251	3.12339	0.133429	0.156385	0.0760402	0.0875179	0.104735	0.150646	0.12769	0.28264	0.0301291	0.110473	0.0703013	0.0875179	0.0703013	0.0760402	0.0588235	-0.00430416	0.0071736	0.0301291	0.0129125	0.12769	0.0243902	0.133429	0.0932568	0.0071736	0.871832			7.06217			1
DO-195.xlsx	Guatemala	1.26047	0.488372	0.423256	0.32093	0.488372	0.330233	0.311628	0.283721	0.32093	0.581395	0.302326	0.302326	0.106977	0.227907	0.274419	7.4	0.302326	0.218605	0.134884	0.181395	0.125581	0.134884	0.153488	0.246512	0.0697674	0.0418605	0.0604651	0.134884	0.116279	0.0790698	0.0604651	0.0604651	0.0232558	0.00465116	0.0418605	0.00465116	0.0325581	0.739535	0.0697674	0.125581	0.426357			11.6388			1
DO-196.xlsx	Guatemala	0.456265	0.475177	0.234043	0.404255	0.408983	0.267139	0.219858	0.328605	0.196217	0.262411	0.210402	0.21513	0.106383	0.167849	0.21513	3.91253	0.101655	0.0921986	0.0732861	0.111111	0.0496454	0.144208	0.167849	0.0732861	0.0070922	0.0496454	0.0543735	0.0212766	0.0496454	0.0685579	0.0401891	0.00236407	0.00236407	-0.0118203	0.0260047	0.00236407	-0.0070922	0.0638298	0.0496454	-0.0118203	0.216706			6.07644			1
DO-197.xlsx	Guatemala	1	1.43697	1.13445	1.16807	1	0.915966	1.13445	1.16807	0.764706	1.38655	0.798319	0.882353	0.546218	0.94958	0.781513	1.20168	0.344538	0.512605	0.226891	0.512605	0.159664	0.89916	0.478992	0.697479	0.109244	0.193277	0.260504	0.142857	0.193277	0.613445	0.226891	0.00840336	0.0420168	-0.092437	-0.00840336	0.00840336	0.327731	0.361345	0.294118	-0.00840336	6.89916			21.9468			1
DO-198.xlsx	Guatemala	6.95516	1.30493	1.01794	1.59193	3.74439	0.641256	0.766816	0.892377	1.05381	2.81166	1	0.67713	0.497758	0.946188	0.766816	6.91928	0.910314	0.55157	0.390135	0.838565	0.372197	0.515695	0.55157	0.856502	0.0493274	0.103139	0.264574	0.300448	0.300448	0.372197	0.174888	0.0493274	0.0672646	-0.0224215	-0.0044843	0.0852018	0.0493274	0.820628	0.408072	0.156951	1.55007			21.6039			1
DO-199.xlsx	Guatemala	1.44656	0.885986	0.733967	0.76247	0.990499	0.543943	0.667458	0.714964	0.67696	9.16152	0.790974	0.562945	0.382423	0.429929	0.553444	2.24466	0.27791	0.410926	0.192399	0.230404	0.125891	0.144893	0.353919	0.306413	0.0593824	0.182898	0.087886	0.087886	0.211401	0.467933	0.106888	0.0593824	0.087886	-0.0166271	0.04038	0.0783848	0.306413	0.705463	0.182898	0.0023753	3.98654			12.5376			1
DO-2.xlsx	Guatemala	-2.64286	0	-0.821429	-2	-1.35714	-2.28571	-3.46429	0.357143	-0.642857	0.107143	0.214286	0.107143	-0.285714	-3.14286	-3.92857	-4.75	-0.964286	1.10714	0.821429	1.07143	0.321429	-2.14286	-3.17857	0.5	0.0357143	-1.28571	-0.75	1.75	0.214286	-1.35714	-0.357143	1.64286	-1.32143	1.03571	-1.39286	0.392857	-0.428571	0.357143	-0.642857	1.78571	-2.83333			-74.0952			1
DO-20.xlsx	Guatemala	5.75	7.75	3	27.25	23.75	9.5	9.5	16.25	9.5	16	23.75	28	6	12	24.75	51.25	18	16.25	17.5	4.5	8.5	18.75	19.25	9.5	14.25	20.75	18	-4.5	6.75	16	8	-4.25	23.5	-4.25	25.25	11.5	12.25	31.75	9	0.5	137.5			565.5			1
DO-200.xlsx	Guatemala	1.66441	1.10847	1.04068	2.04407	1.96271	0.728814	0.742373	0.755932	1.23051	5.10847	1.12203	1.09492	0.701695	0.810169	0.674576	2.1661	0.444068	0.661017	0.267797	0.850847	0.335593	1.71864	0.755932	0.389831	0.281356	0.2	0.105085	0.322034	0.891525	0.566102	0.281356	0.0779661	0.444068	-0.0305085	0.0237288	0.0779661	-0.00338983	0.227119	0.444068	0.0644068	0.389831			18.3514			1
DO-21.xlsx	Guatemala	0.278689	0.232787	1.22951	0.554098	0.514754	0.370492	0.422951	0.436066	0.232787	0.416393	0.35082	0.344262	0.278689	0.383607	0.527869	1.23607	0.331148	0.259016	0.377049	-0.121311	0.645902	0.363934	0.442623	0.495082	0.147541	0.377049	-0.0688525	0.481967	0.272131	0.436066	0.160656	0.042623	0.193443	0.121311	0.560656	0.252459	1.36721	1.5377	3.05902	0.0295082	2.63934			16.2874			1
DO-22.xlsx	Guatemala	0.476636	-0.345794	7.05607	0.140187	0.962617	1.97196	0.364486	0.28972	0.17757	1.33645	-0.308411	-0.719626	0.364486	0.88785	0.738318	15.243	0.700935	1	0.214953	0.0280374	0.0654206	0.252336	0.252336	0.626168	0.439252	0.738318	-0.383178	3.50467	0.626168	0.626168	0.439252	-0.046729	0.0280374	-0.121495	2.27103	2.27103	2.94393	5.82243	3.57944	0.140187	19.1433			86.2087			1
DO-23.xlsx	Guatemala	0.949686	0.446541	0.924528	1.25157	1.37736	0.597484	0.220126	1.05031	2.00629	24.8239	1.42767	10.0818	0.798742	0.396226	0.924528	9.77987	0.823899	5.10063	0.874214	-0.232704	0.245283	0.597484	0.597484	0.597484	0.874214	0.849057	-0.308176	1.27673	0.245283	0.345912	0.396226	0.245283	0.295597	-0.081761	2.00629	0.647799	3.86792	1.90566	0.823899	-0.0314465	7.05451			58.3082			1
DO-24.xlsx	Guatemala	0.0166986	0.0265535	0.0145086	0.0484533	0.0637832	0.0440734	0.0407884	0.0364084	0.0287435	0.0276485	0.0243635	0.0188886	0.0166986	0.0506433	0.0506433	0.695593	0.0199836	0.0364084	0.0473583	0.00793868	0.0156036	0.0495483	0.0375034	0.0440734	0.0396934	0.0287435	0.00246373	0.0254585	0.0199836	0.0320285	0.0210786	0.0221736	0.0112237	0.00355872	0.0298385	0.0473583	0.182042	0.189707	0.0736381	0.00903367	0.906561			2.68264			1
DO-25.xlsx	Guatemala	0.238626	0.216342	0.175487	0.376045	0.361188	0.22377	0.364903	0.216342	0.149489	0.18663	0.312906	0.201486	0.112349	0.175487	0.27948	1.28598	0.134633	0.0529248	0.212628	-0.084494	0.0566388	0.22377	0.171773	0.175487	0.00835655	0.0677809	-0.0696379	-0.00278552	0.0454968	0.130919	0.0603528	0.0232126	0.0380687	-0.0176416	0.116063	0.090065	0.0417827	0.175487	0.171773	0.0120706	1.6091			8.39585			1
DO-26.xlsx	Guatemala	0.102417	0.166858	0.493671	0.199079	0.263521	0.180667	0.157652	0.0932106	0.166858	0.203682	0.0609896	0.0379747	0.0471807	0.120829	0.268124	1.47871	0.0517837	0.134638	0.153049	-0.0264672	0.0379747	0.153049	0.116226	0.212888	0.0241657	0.212888	-0.0586881	0.0379747	-0.00345224	0.171461	0.0747986	-0.00805524	0.0333717	-0.00805524	0.0425777	0.0701956	0.27733	0.387802	0.314154	0.00575374	5.78865			10.318			1
DO-27.xlsx	Guatemala	0.0883608	0.0591103	0.0176722	0.127361	0.224863	0.122486	0.0981109	0.0834857	0.107861	0.183425	0.0688605	0.0615478	0.0786106	0.0883608	0.149299	0.232176	0.0956734	0.0493601	0.159049	-0.0603291	0.0322974	0.0444851	0.0737355	0.0664229	-0.00670323	0.0542352	-0.0481414	0.2078	0.00304692	0.0859232	0.0103595	-0.0115783	0.00304692	-0.0213285	0.0615478	0.0566728	0.432054	0.758684	0.154174	0.0371725	1.53463			6.0587			1
DO-28.xlsx	Guatemala	0.981735	0.324201	3.50228	0.762557	0.872146	0.726027	0.762557	1.03653	0.616438	0.853881	0.799087	0.488584	0.506849	0.671233	1.80365	13.1096	0.634703	0.324201	0.506849	-0.205479	0.0502283	1.09132	0.342466	0.47032	-0.0410959	0.452055	-0.223744	0.415525	0.123288	0.415525	0.525114	0.123288	0.251142	0.0502283	0.39726	0.251142	1.14612	0.926941	0.762557	0.342466	11.551			43.8798			1
DO-29.xlsx	Guatemala	0.423129	1.33741	0.134694	0.346939	0.390476	0.172789	0.145578	0.205442	0.15102	0.205442	0.183673	0.194558	-0.044898	-0.110204	0.183673	0.243537	0.254422	0.216327	0.216327	-0.240816	-0.00680272	0.0857143	0.216327	0.167347	0.189116	0.0965986	-0.180952	-0.0938776	-0.00136054	0.12381	0.0748299	0.0367347	0.0802721	0.00952381	0.281633	0.0258503	0.406803	2.32245	0.521088	0.00952381	2.86848			13.9887			1
DO-3.xlsx	Guatemala	-0.766234	0.116883	0.324675	-3	-1.44156	-0.402597	-0.61039	1.88312	-1.07792	-0.714286	-2.53247	-3.25974	-1.33766	-2.27273	-2.8961	1.20779	-3	-0.922078	-2.27273	0.168831	-2.53247	-3.77922	-3.15584	1.41558	-2.22078	-3.51948	-3.72727	-1.75325	-2.16883	-5.02597	-1.18182	2.24675	-0.714286	0.688312	-4.97403	-4.4026	-3.93506	-1.18182	0.012987	3.75325	-28.1602			-99.4675			1
DO-30.xlsx	Guatemala	0.278689	0.232787	1.22951	0.554098	0.514754	0.370492	0.422951	0.436066	0.232787	0.416393	0.35082	0.344262	0.278689	0.383607	0.527869	1.23607	0.331148	0.259016	0.377049	-0.121311	0.645902	0.363934	0.442623	0.495082	0.147541	0.377049	-0.0688525	0.481967	0.272131	0.436066	0.160656	0.042623	0.193443	0.121311	0.560656	0.252459	1.36721	1.5377	3.05902	0.0295082	2.63934			16.2874			1
DO-31.xlsx	Guatemala	0.0310559	0.329193	1.42236	0.329193	0.254658	-0.068323	0.0559006	0.0559006	4.35404	1.47205	0.15528	0.826087	0.0807453	0.15528	0.15528	2.29193	0.130435	-0.0186335	0.0807453	0.10559	0.428571	0.229814	0.254658	0.00621118	-0.217391	0.0310559	0.0559006	4.62733	-0.167702	0.0559006	0.00621118	0.10559	-0.167702	-0.242236	-0.217391	0.403727	2.61491	11.7578	0.975155	-0.0434783	30.764			55.1284			1
DO-32.xlsx	Guatemala	0.0661157	0.231405	-0.0826446	0.31405	0.272727	0.231405	0.305785	0.247934	0.0495868	0.22314	0.214876	0.140496	0.0909091	0.247934	0.31405	5.61983	-0.107438	0.0661157	0.0661157	0.132231	0.14876	0.123967	0.165289	0.181818	0.00826446	0.0578512	-0.0247934	0.0661157	0.0495868	0.0826446	0.0909091	0.0247934	0.0330579	-0.0743802	0.0165289	0.157025	1.64463	0.132231	0.0909091	0.0413223	1.10193			18.2094			1
DO-33.xlsx	Guatemala	0.239264	0.165644	0.0184049	0.0674847	0.214724	0.0593047	0.0838446	0.206544	0.0511247	0.182004	0.00204499	0.0184049	0.0593047	0.124744	0.0429448	1.59714	-0.0224949	-0.00613497	0.0347648	-0.0633947	-0.0306748	0.108384	0.157464	0.214724	0.0838446	0.0429448	0.0838446	-0.0306748	0.0184049	0.0838446	0.0838446	-0.0388548	0.198364	0.0102249	0.100204	0.239264	0.460123	1.17178	0.206544	0.0102249	8.83095			17.9543			1
DO-34.xlsx	Guatemala	-0.0629371	-0.398601	3.7972	0.272727	0.916084	0.188811	0.524476	0.160839	0.160839	0.244755	-0.370629	-0.034965	0.0769231	0.244755	0.524476	0.804196	-0.0629371	-0.034965	0.188811	0.104895	0.356643	0.328671	0.020979	0.552448	1.16783	-0.00699301	-0.034965	0.132867	0.188811	0.244755	-0.146853	-0.0909091	-0.034965	-0.202797	-0.00699301	0.72028	2.62238	2.62238	0.160839	-0.0629371	22.7995			64.1422			1
DO-35.xlsx	Guatemala	0.132438	0.18618	6.02879	0.170825	0.0172745	0.024952	0.109405	0.209213	0.0556622	0.239923	0.193858	0.117083	0.117083	0.147793	0.101727	1.33781	0.201536	0.15547	0.147793	0.117083	0.0403071	0.132438	0.101727	0.117083	0.147793	0.170825	0.15547	0.0403071	0.18618	0.163148	0.0710173	0.0786948	-0.00575816	0.0786948	0.163148	0.209213	0.731286	5.36852	0.285988	0.0326296	4.57262			17.0205			1
DO-36.xlsx	Guatemala	-0.282297	-0.148325	0.062201	-0.416268	1.07656	0.291866	-0.263158	0.636364	0.0813397	1.36364	0.253589	5.40191	0.177033	0.253589	0.253589	16.445	0.196172	0.23445	-0.186603	-0.205742	-0.301435	0.502392	0.617225	0.54067	-0.301435	0.483254	-0.0334928	0.138756	0.0813397	0.157895	0.100478	0.0430622	-0.5311	-0.301435	0.330144	0.789474	1.09569	1.05742	0.84689	0.157895	21.1978			42.7352			1
DO-37.xlsx	Guatemala	0.39823	0.00884956	-0.0619469	0.39823	0.362832	-0.132743	0.00884956	0.858407	0.327434	1.53097	-0.415929	-0.132743	0.185841	0.150442	0.327434	54.2389	0.115044	-0.309735	-0.380531	-0.132743	-0.132743	0.575221	0.185841	0.681416	-0.380531	-0.274336	-0.486726	-0.274336	-0.274336	0.079646	-0.168142	0.327434	0.079646	-0.274336	-0.168142	0.0442478	2.16814	4.32743	1	0.00884956	6.32153			81.3186			1
DO-38.xlsx	Guatemala	0.455497	0.141361	0.455497	0.413613	0.895288	0.350785	1.27225	0.518325	0.287958	1.94241	0.434555	0.853403	0.434555	0.141361	0.455497	4.12042	0.371728	0.47644	0.39267	0.308901	-0.0680628	0.141361	0.455497	0.413613	-0.109948	0.350785	0.0157068	2.10995	0.308901	0.371728	0.162304	-0.0471204	0.0366492	-0.235602	0.0994764	0.664921	1.46073	1.48168	0.39267	-0.0052356	7.12914			47.4223			1
DO-39.xlsx	Guatemala	0.0204082	0.727891	0.70068	0.428571	0.945578	0.292517	0.319728	0.537415	0.510204	21.4898	0.428571	0.37415	0.129252	1.19048	0.863946	1.89796	1.27211	3.61224	0.129252	0.455782	0.0748299	0.863946	0.945578	0.673469	2.33333	6.19728	0.70068	2.65986	0.210884	0.510204	0.782313	0.0204082	0.537415	0.047619	0.809524	0.673469	3.09524	23.3401	0.891156	0.292517	19.5306			66.3515			1
DO-4.xlsx	Guatemala	-2.45946	-4.08108	-2.67568	-9.7027	-5.7027	-2.78378	-2.35135	3.48649	-7.43243	-7	-11.4324	-7.43243	-4.40541	-6.13514	-5.48649	-7.10811	-6.78378	-3.86486	-9.05405	-1.91892	-3.32432	-7.97297	-9.59459	1.21622	-3.86486	-8.40541	-10.7838	-3.54054	-6.89189	-10.3514	-3.86486	2.94595	-0.945946	-0.513514	-9.59459	-6.13514	-11.2162	-14.2432	-5.05405	2.62162	-19.7928			-235			1
DO-40.xlsx	Guatemala	1.24	1	0.84	4.28	3	-1.08	0.52	-2.36	-0.52	4.84	4.68	3.96	1.48	3.72	5.48	0.28	2.12	2.12	4.52	-0.6	-1.16	4.2	4.68	1	-0.2	2.36	1.72	4.92	-0.6	-0.6	-0.76	0.36	0.36	0.28	3.48	7.8	5.72	0.04	0.84	-0.36	14.7867			198.84			1
DO-41.xlsx	Guatemala	0.26087	0.130435	0.13913	0.53913	0.834783	0.2	0.104348	0.208696	0.182609	0.278261	0.130435	0.191304	0.0434783	0.182609	0.182609	6.85217	0.130435	0.165217	0.026087	0.156522	0.0782609	0.0956522	0.0695652	0.13913	2.90435	0.156522	0.13913	0.00869565	0.026087	0.121739	0.0434783	0.0347826	0.13913	0.0956522	0.0434783	0.165217	2.29565	0.434783	0.382609	0.0173913	2.96812			18.8986			1
DO-42.xlsx	Guatemala	0.367876	0.274611	0.0880829	0.222798	0.409326	0.19171	0.264249	0.170984	0.202073	1.55959	0.160622	0.202073	0.139896	0.295337	0.295337	0.647668	0.0777202	0.388601	0.129534	0.160622	0.170984	0.295337	0.19171	0.202073	0.119171	0.19171	0.139896	0.139896	0.129534	0.119171	0.222798	0.119171	0.0777202	0.0259067	0.0777202	0.440415	2.96891	1.11399	0.264249	-0.0259067	1.28325			18.1675			1
DO-43.xlsx	Guatemala	0.125	0.642857	2.33929	0.839286	1.16071	0.625	0.839286	0.928571	0.0714286	0.642857	0.535714	0.321429	0.25	0.696429	6.66071	1.23214	0.142857	0.571429	0.446429	0.392857	0.285714	0.607143	0.482143	0.803571	0.285714	2.01786	0.410714	0.642857	0.785714	1.07143	0.642857	0.0892857	0.0178571	-0.0178571	0.0535714	0.946429	1.39286	0.857143	0.642857	0.0357143	5.41667			38.5			1
DO-44.xlsx	Guatemala	0.450237	0.620853	0.203791	0.469194	0.620853	0.393365	0.582938	0.526066	0.35545	0.279621	0.336493	0.222749	0.241706	0.317536	0.829384	3.7109	0.488152	0.222749	0.279621	0.241706	0.260664	0.317536	0.279621	0.298578	0.260664	0.279621	0.336493	2.44076	0.165877	0.279621	0.241706	0.0331754	0.165877	-0.00473934	0.184834	0.886256	1.87204	0.677725	0.374408	0.146919	8.05213			34.9968			1
DO-45.xlsx	Guatemala	0.119192	0.159596	0.159596	0.321212	0.329293	0.191919	0.2	0.256566	0.143434	0.256566	0.216162	0.135354	0.119192	0.030303	0.248485	1.12121	0.167677	0.127273	0.143434	0.159596	0.0868687	0.143434	0.208081	0.167677	0.0545455	0.0949495	0.0868687	0.0383838	0.0626263	0.119192	0.143434	0.143434	0.0787879	-0.0020202	0.0545455	0.305051	0.474747	0.369697	0.208081	0.0868687	5.69764			17.0485			1
DO-46.xlsx	Guatemala	0.526627	0.739645	3.48521	0.550296	0.47929	0.597633	0.337278	0.763314	0.573964	2.32544	0.360947	0.431953	8.59763	0.573964	0.526627	1.30769	0.12426	1.3787	0.526627	0.0532544	1.7574	0.337278	0.502959	0.786982	0.195266	0.360947	0.218935	0.171598	0.266272	0.47929	0.337278	0.147929	0.242604	0.0532544	0.171598	0.408284	2.46746	1.54438	0.526627	0.00591716	15.2643			46.7909			1
DO-47.xlsx	Guatemala	0.323944	0.859155	1.11268	1.76056	1.98592	0.859155	1.02817	1.08451	0.661972	1.33803	0.746479	0.774648	0.464789	0.521127	1.14085	8.23944	0.267606	0.492958	0.267606	0.492958	0.43662	0.380282	0.830986	0.577465	0.15493	0.380282	0.492958	0.464789	0.464789	0.380282	0.633803	0.577465	0.661972	0.0985915	0.295775	0.211268	2.26761	2.60563	0.971831	0.0985915	20.1737			62.9718			1
DO-48.xlsx	Guatemala	2.14286	4.71429	13	7.14286	14	2.85714	1.14286	3.85714	2.14286	13.2857	2.28571	3	1.14286	4	7.57143	11.4286	2.14286	3.28571	1.85714	1.85714	1.85714	2	3	3.14286	2.42857	4.57143	1.85714	2.42857	0.857143	2.71429	0.571429	-0.285714	2	1	0.428571	3.28571	10.7143	4.14286	7	0.428571	86.8095			259.476			1
DO-49.xlsx	Guatemala	0.395918	0.755102	2.87755	0.967347	0.95102	0.591837	0.526531	0.885714	0.24898	0.706122	0.314286	0.24898	0.314286	0.412245	0.706122	8.16735	0.379592	0.379592	0.216327	0.216327	0.167347	0.265306	0.493878	0.673469	-0.0285714	0.281633	0.118367	0.0204082	0.265306	0.281633	0.24898	-0.044898	0.0367347	-0.0612245	0.134694	0.102041	1.4898	0.657143	0.608163	0.281633	4.88571			36.8748			1
DO-5.xlsx	Guatemala	0.62963	0.111111	1.81481	-3.22222	-1	-1.44444	-0.555556	3.74074	-0.777778	-0.851852	-1.59259	-1	0.555556	-1.66667	-0.185185	3.88889	-2.33333	-0.62963	-0.851852	1.37037	-2.25926	-1.81481	-2.85185	3	-1.96296	-1.59259	-3.14815	1.59259	0.111111	-3.74074	-2.48148	5.22222	-5.59259	1	-6.7037	-1.81481	-3.66667	-0.777778	-1.22222	5.07407	-5.12346			-147.642			1
DO-50.xlsx	Guatemala	0.3	0.364286	0.385714	0.464286	0.464286	0.257143	0.335714	0.364286	0.278571	1.05	0.357143	0.25	0.442857	0.178571	0.328571	3.98571	0.207143	0.35	0.178571	0.207143	0.114286	0.235714	0.257143	0.214286	0.228571	0.121429	0.221429	0.207143	0.192857	0.257143	0.121429	0.1	0.2	0.0642857	0.185714	0.364286	0.464286	0.364286	0.135714	0.0571429	1.77143			14.9857			1
DO-51.xlsx	Guatemala	0.468278	0.758308	1.04834	0.782477	0.854985	0.432024	0.081571	0.444109	0.564955	0.879154	0.407855	0.178248	0.202417	0.456193	0.613293	5.70091	0.311178	0.129909	0.41994	0.214502	0.0694864	0.480363	0.214502	0.444109	0.311178	0.504532	1.58006	1.93051	0.00906344	0.287009	0.202417	0.0936556	0.0936556	-0.0755287	1.61631	4.11782	2.52266	1.3142	0.141994	0.274924	9.22155			30.0232			1
DO-52.xlsx	Guatemala	0.216216	0.540541	-0.0810811	0.972973	0.810811	0.486486	0.135135	0.432432	0.135135	1.13514	0.594595	-0.0540541	-0.567568	-0.297297	0.405405	2.51351	0.972973	0.135135	0.108108	-0.405405	-0.486486	0.324324	0.189189	0.486486	0.378378	0.405405	0.702703	0.405405	0.297297	0.648649	0.027027	0.162162	0.351351	-0.108108	1.16216	3.56757	5.91892	2.13514	0.378378	0.0810811	4.69369			59.0901			1
DO-53.xlsx	Guatemala	1.62222	1.57778	1.62222	2.6	2.86667	2.6	1.62222	2.15556	1.8	4.95556	2.55556	1.31111	1.04444	1.17778	2.6	47.3556	0.866667	2.46667	1.4	0.511111	0.866667	2.91111	1.08889	0.911111	-0.155556	0.466667	0.6	0.555556	-0.0222222	1	-0.2	-0.333333	-0.111111	0.0222222	1.62222	9.66667	7.26667	2.42222	2.86667	0.2	25.563			107.43			1
DO-54.xlsx	Guatemala	0.714286	7.57143	4.71429	9.85714	11	3.57143	6.71429	8.71429	4.71429	5.85714	6.71429	2.14286	1.85714	3	14.7143	18.7143	3	1.57143	4.14286	2.14286	1.85714	5.85714	2.42857	7.57143	4.14286	5.57143	4.71429	-1	-0.714286	1.28571	1.85714	1.57143	1.57143	-0.714286	6.71429	40.7143	56.1429	83.8571	5.57143	4.42857	256.524			603.19			1
DO-55.xlsx	Guatemala	2.38462	4.61538	12.0769	5.38462	3.92308	5.53846	5.15385	5.30769	4.23077	18	3.30769	4	2.07692	5.30769	8.07692	28	1.84615	10.0769	2.53846	2.38462	2.15385	6.76923	23.3077	5.46154	0.769231	2.84615	4.30769	3.53846	1.76923	4.53846	0.538462	1.38462	-0.153846	0.230769	5.84615	25.3077	16.2308	10.3077	3.07692	0.615385	142.744			197.308			1
DO-56.xlsx	Guatemala	3.85714	5.63866	5.94118	4.12605	3.72269	2.21008	2.47899	1.5042	1	2.27731	2.14286	2.68067	1.40336	2.04202	2.57983	13.1008	2.04202	2.2437	0.831933	1.47059	1.03361	1.26891	1.90756	1.63866	2.17647	3.89076	1.94118	5.90756	1.77311	1.5042	1.06723	0.630252	0.764706	-0.0420168	2.2437	8.39496	3.31933	5.84034	1.77311	0.663866	12.7647			72.3053			1
DO-57.xlsx	Guatemala	14.0513	7.66667	-0.025641	0.512821	0.923077	0.358974	0.307692	0.307692	1.07692	16.1538	0.615385	0.358974	0.230769	0.0769231	0.461538	1.4359	0.512821	1.10256	0.461538	3.25641	1.05128	0.282051	0.897436	0.230769	0.179487	0.487179	0.25641	0.0512821	0.128205	0.307692	0.102564	0.102564	0.307692	-0.102564	0.692308	2.74359	5.38462	7.66667	0.564103	0.0769231	22.5556			60.7949			1
DO-58.xlsx	Guatemala	-0.00833333	-0.00416667	-0.05	-0.0666667	-0.1125	0.133333	0.15	0.183333	0.225	0.0541667	-0.0833333	-0.0583333	-0.141667	-0.245833	-0.1875	0.404167	-0.0333333	-0.0708333	-0.0916667	-0.108333	-0.3	0.254167	-0.229167	0.0666667	-0.104167	-0.116667	-0.0625	-0.0875	-0.316667	-0.241667	-0.141667	0.108333	-0.0958333	0.466667	-0.0125	0.0416667	0.345833	0.558333	-0.220833	-0.0458333	0.558333			8.94444			1
DO-59.xlsx	Guatemala	-0.0666667	0.881481	3.8	0.674074	0.703704	0.407407	0.333333	1.56296	0.318519	0.451852	0.288889	-0.037037	-0.0518519	0.214815	1.07407	15.2074	0.481481	2.6	0.496296	0.125926	0.00740741	0.422222	0.481481	0.348148	0.288889	0.57037	0.451852	0.0666667	0.111111	0.318519	0.0222222	0.614815	0.155556	0.037037	0.851852	1.65185	3.11852	3.74074	0.318519	0.496296	5.28642			40.1901			1
DO-6.xlsx	Guatemala	0.873016	1.95238	3.15873	-0.84127	0.873016	2.33333	2.96825	6.65079	-2.04762	0.428571	-0.206349	0.238095	2.52381	0.111111	0.555556	1.95238	-2.61905	0.555556	-0.269841	2.14286	1.69841	-0.777778	-4.84127	2.90476	-4.71429	-3.8254	-2.74603	1.57143	-0.269841	0.111111	-0.015873	5	-5.92063	-1.47619	-2.87302	2.14286	0.174603	0.936508	0.111111	3.73016	-73.6667			-136.312			1
DO-60.xlsx	Guatemala	1.29167	2.875	1.41667	2.04167	3.125	1.95833	1.29167	1.20833	1.20833	5.66667	1.625	0.791667	1	1.125	2.16667	3.16667	0.875	1.45833	0.916667	0.833333	1.25	1.16667	1.91667	0.666667	0.75	0.708333	1.375	-0.0416667	1.16667	0.5	0.541667	0.125	0.25	0.416667	3.83333	3.29167	6.95833	9.29167	3.125	-0.125	22.6528			104.625			1
DO-61.xlsx	Guatemala	6.23077	9	1.92308	10.8462	15.4615	17	8.69231	11.7692	4.69231	16.3846	8.38462	9	1	10.5385	5.92308	25.3077	1.61538	3.15385	-1.15385	4.07692	2.23077	0.0769231	6.84615	3.46154	-1.15385	3.46154	0.0769231	-1.76923	2.84615	4.38462	-0.846154	4.38462	-1.46154	-1.46154	5	-3.92308	15.1538	6.53846	3.15385	1.92308	135.974			695.154			1
DO-62.xlsx	Guatemala	0.849057	3.86792	1.75472	4.77358	6.58491	3.33962	3.41509	3.18868	3.11321	10.283	3.41509	2.28302	3.18868	2.35849	6.88679	25.1509	1.07547	1.5283	1.98113	2.0566	1.30189	4.4717	2.58491	4.32075	1.37736	1.37736	1.83019	1.83019	0.320755	1.75472	1.83019	1	0.924528	-0.283019	2.35849	0.245283	13	3.64151	2.35849	0.245283	36.2201			159.289			1
DO-63.xlsx	Guatemala	11.3704	2.4321	0.901235	2.33333	2.77778	3.02469	1.64198	2.33333	2.62963	32.7037	2.1358	0.308642	0.654321	1.34568	2.67901	18.2346	0.45679	1.14815	0.654321	0.753086	0.111111	0.604938	0.506173	1.49383	-0.0864198	0.851852	0.407407	-0.234568	-0.432099	0.209877	-0.185185	0.950617	0.0123457	-0.283951	0.802469	0.259259	2.48148	13.9877	2.82716	0.851852	24.6379			113.494			1
DO-64.xlsx	Guatemala	-5.37838	-5.81081	-3.75676	-6.13514	-8.18919	-4.18919	-4.18919	-5.37838	-4.18919	-5.7027	-4.83784	-2.02703	-1.59459	-1.81081	-5.81081	-9.16216	-2.67568	-0.72973	-2.56757	-1.91892	-1.27027	-2.45946	-3.10811	-3.43243	-0.837838	-1.91892	-1.27027	-0.621622	-0.945946	-1.37838	-1.16216	-1.48649	-1.7027	0.027027	-3.10811	-1.05405	-3.21622	-7.75676	-3.75676	0.459459	-23.4685			-235.865			1
DO-65.xlsx	Guatemala	1.36364	10.0909	2.45455	10.8182	9.54545	4.45455	3.90909	5.72727	2.63636	3.72727	3	2.81818	4.09091	2.27273	6.45455	157.909	2.63636	2.81818	2.81818	1.90909	0.818182	3.18182	2.45455	7	2.45455	3.90909	3.18182	1.90909	0.818182	2.81818	1.90909	1.72727	2.81818	1.36364	4.27273	3.18182	11.9091	16.4545	5	1.18182	107.606			431.606			1
DO-66.xlsx	Guatemala	6.88235	8.76471	6.41176	12.2941	15.5882	7.11765	7.35294	6.41176	9.23529	17.7059	9.94118	5.94118	5	3.35294	11.5882	99.5882	2.64706	2.41176	8.29412	4.29412	1.23529	3.82353	9.94118	6.88235	0.529412	4.05882	3.11765	3.58824	2.17647	3.82353	3.11765	1.47059	1	-1.11765	3.58824	3.35294	13.4706	6.88235	1.94118	0.0588235	69.4706			556.843			1
DO-67.xlsx	Guatemala	-1.64407	-2.52542	-4.49153	-2.79661	-5.37288	-1.84746	-2.25424	-2.79661	-1.0339	-1.44068	-1.64407	-0.627119	-0.559322	-1.64407	-4.01695	-22.2542	-0.423729	-0.762712	-0.627119	-0.220339	-0.0169492	-1.71186	-1.16949	-1.30508	0.864407	-3.81356	-0.220339	0.932203	0.59322	-0.355932	-0.0847458	-0.0847458	-0.152542	0.728814	-0.152542	0.254237	-3.47458	-0.423729	0.254237	0.59322	-58.5028			-172.989			1
DO-68.xlsx	Guatemala	0.369527	0.467601	0.362522	0.565674	0.992995	0.467601	0.45359	0.481611	0.313485	0.957968	0.537653	0.446585	0.32049	0.250438	0.656743	0.71979	0.194396	0.166375	0.32049	0.271454	0.229422	0.327496	0.411559	0.334501	0.061296	0.369527	0.194396	0.124343	0.124343	0.229422	0.117338	0.0753065	0.061296	0.0192644	0.187391	0.061296	0.32049	1.1331	0.278459	0.0472855	3.63865			16.6451			1
DO-69.xlsx	Guatemala	0.378641	0.456311	0.631068	0.495146	0.669903	0.456311	0.436893	0.747573	0.378641	0.669903	0.359223	0.281553	0.126214	0.281553	0.165049	0.864078	0.378641	0.262136	0.165049	0.203883	-0.00970874	0.281553	0.242718	0.300971	0.165049	0.203883	0.242718	1.17476	-0.00970874	0.203883	0.184466	0.436893	0.106796	-0.0679612	0.223301	0.572816	1.42718	2.04854	0.650485	0.0873786	19.8091			46.7864			1
DO-7.xlsx	Guatemala	0.563636	-0.0181818	-2.49091	2.81818	1.36364	-0.0181818	0.709091	-3.21818	0.927273	0.854545	1.87273	0.854545	-0.163636	-0.745455	0.781818	3.83636	1.07273	1.94545	1	-2.12727	-0.745455	2.30909	3.47273	-2.2	1.50909	3.76364	3.18182	-1.03636	1.29091	3.69091	1.65455	-5.18182	5.50909	0.2	6.52727	1.8	2.45455	2.01818	1.50909	-3.87273	22.4788			169.048			1
DO-70.xlsx	Guatemala	0.815385	0.723077	0.723077	1.8	2.6	0.938462	1.03077	0.569231	1	2.75385	1.52308	0.938462	0.907692	0.507692	1.92308	7.70769	0.815385	1.06154	1.18462	0.784615	1.61538	0.784615	0.323077	0.907692	0.415385	0.569231	1.12308	0.692308	0.384615	0.876923	1.73846	0.907692	0.138462	0.138462	0.753846	0.938462	2.96923	6.78462	0.6	0.384615	4.54872			74.7231			1
DO-71.xlsx	Guatemala	0.164835	0.285714	0.21978	0.32967	0.307692	0.186813	0.175824	0.549451	0.21978	0.945055	0.285714	0.164835	0.021978	0.21978	0.120879	0.175824	0.208791	0.384615	0.0879121	0.0989011	0.120879	0.153846	0.021978	0.208791	0.373626	0.263736	0.10989	-0.032967	-0.010989	0.131868	0.010989	0.0989011	0.032967	-0.032967	0.0549451	0.21978	7.26374	0.505495	0.175824	0.021978	7.93773			26.8755			1
DO-72.xlsx	Guatemala	4.99005	2.85075	0.283582	0.432836	0.631841	0.333333	0.124378	0.20398	0.402985	0.711443	0.353234	0.233831	0.104478	0.164179	0.452736	2.18408	-0.0348259	0.0447761	0.233831	0.0447761	-0.0348259	0.0547264	0.124378	0.124378	-0.0248756	0.0348259	0.21393	0.0447761	0.00497512	-0.0248756	0.0547264	0.0149254	-0.00497512	-0.0746269	0.0845771	0.373134	5.84577	2.33333	0.20398	0.0845771	1.05307			19.8723			1
DO-73.xlsx	Guatemala	1.60541	1	1.04324	2.55676	2.12432	0.654054	0.113514	0.545946	0.481081	0.654054	0.913514	0.372973	-0.427027	-0.0594595	0.178378	4.04865	-0.0810811	0.762162	-0.751351	-0.362162	-0.686486	0.308108	-0.0810811	0.740541	0.459459	2.16757	0.394595	-0.47027	-0.6	0.135135	0.891892	-0.621622	-1.24865	-0.643243	0.718919	0.2	12.5676	0.913514	0.524324	0.027027	14.2541			50.391			1
DO-74.xlsx	Guatemala	0.269364	0.250867	0.186127	0.375723	0.435838	0.223121	0.269364	0.292486	0.283237	2.15145	0.0982659	0.2	0.00578035	0.0982659	0.176879	0.546821	0.158382	0.223121	0.144509	0.0566474	0.0381503	0.107514	0.163006	0.0843931	0.0520231	0.121387	0.0289017	0.0242775	0.0196532	0.0751445	0.153757	0.0427746	-0.017341	-0.0728324	0.10289	0.139884	2.09595	0.236994	0.181503	-0.0404624	1.17881			8.99383			1
DO-75.xlsx	Guatemala	0.518519	0.490741	0.231481	0.601852	0.638889	0.388889	0.444444	0.518519	0.388889	0.712963	0.37963	0.407407	0.194444	0.185185	0.574074	2.55556	0.212963	0.268519	0.398148	0.212963	0.185185	0.25	0.37963	0.166667	0.037037	0.166667	0.240741	0.277778	0.037037	0.175926	0.194444	0.0555556	0.0277778	0.0277778	0.425926	0.416667	6.05556	1.84259	0.194444	-0.101852	1.03704			20.3086			1
DO-76.xlsx	Guatemala	0.431072	0.466083	0.308534	0.45733	0.641138	0.317287	0.308534	0.247265	0.352298	0.509847	0.247265	0.256018	0.448578	0.107221	0.378556	2.87309	0.26477	0.299781	0.229759	0.317287	0.0809628	0.133479	0.229759	0.221007	0.0371991	0.124726	0.142232	0.0634573	0.0634573	0.194748	0.185996	0.0196937	0.0109409	-0.02407	0.221007	1.22757	4.82495	2.69803	0.185996	-0.0415755	7.12691			16.7491			1
DO-77.xlsx	Guatemala	0.424	0.44	0.208	0.376	0.464	0.312	0.344	0.352	0.344	0.592	0.36	0.248	0.224	0.192	0.36	2.888	0.288	0.216	0.224	0.144	0.144	0.168	0.2	0.176	0.08	0.2	0.112	0.088	0.144	0.128	0.112	0.04	0.12	0.072	0.096	0.776	1.4	0.296	0.272	0.08	6.528			17.104			1
DO-78.xlsx	Guatemala	0.418398	0.750742	2.8635	0.727003	1.05935	0.442136	0.37092	0.738872	0.323442	0.845697	0.560831	0.35905	0.0860534	0.323442	0.406528	3.19585	0.181009	0.216617	0.181009	0.0860534	0.0979228	0.228487	0.275964	0.382789	0.192878	0.857567	0.109792	-0.0682493	0.0504451	0.252226	0.240356	0.264095	0.00296736	-0.127596	0.311573	1.23739	1.36795	5.5816	1.78338	0.121662	5.273			26.1157			1
DO-79.xlsx	Guatemala	0.248677	0.312169	0.322751	0.534392	0.619048	0.238095	0.206349	0.449735	0.111111	0.94709	0.238095	0.100529	0.132275	0.100529	0.417989	0.428571	0.037037	0.185185	0.142857	0.142857	-0.015873	0.322751	0.142857	0.0899471	0.047619	0.142857	0.0793651	0.153439	-0.047619	0.111111	0.121693	0.185185	0.015873	0.153439	0.470899	0.354497	1.03175	0.873016	0.0582011	0.111111	7.57143			24.7072			1
DO-8.xlsx	Guatemala	12.5789	12.1579	9.84211	20.5789	17.6316	17	10.0526	1.21053	14.4737	16.7895	16.5789	15.9474	10.4737	14.2632	15.7368	22.2632	14.2632	18.2632	14.0526	9.21053	13	24.1579	19.1053	1.63158	17.4211	23.5263	23.7368	64.3684	13.4211	24.1579	17.4211	-0.473684	21.8421	14.0526	22.8947	18.4737	25.8421	36.5789	14.6842	-1.52632	213.772			496.719			1
DO-80.xlsx	Guatemala	0.418919	0.932432	0.351351	1.44595	1.77027	0.716216	0.918919	1.14865	0.513514	1.01351	0.918919	0.486486	0.283784	0.513514	1.08108	2.27027	0.243243	0.351351	0.405405	0.364865	0.22973	0.5	0.702703	0.635135	0.364865	4.08108	0.256757	0.0135135	0.0540541	0.621622	0.256757	0.148649	0.0675676	0.22973	0.432432	-0.0405405	1.36486	0.432432	0.243243	0.0810811	4.0991			29.5045			1
DO-81.xlsx	Guatemala	0.180915	0.236581	0.324056	0.316103	0.308151	0.220676	0.252485	0.180915	0.284294	0.451292	0.141153	0.204771	0.0616302	0.149105	0.228628	0.292247	1.5169	0.300199	0.133201	0.0934394	0.0695825	0.125249	0.16501	0.109344	0.260437	0.459245	-0.00198807	0.26839	0.0934394	0.0934394	0.212724	0.101392	0.141153	0.0218688	0.0934394	0.0616302	0.149105	0.594433	0.0854871	0.0457256	0.639496			17.7581			1
DO-82.xlsx	Guatemala	0.285714	0.428571	0.285714	0.642857	0.678571	0.357143	0.321429	0.607143	0.25	0.571429	0.178571	0.571429	0.285714	0.214286	0.25	2.64286	1.07143	0.357143	0.214286	0.25	-0.0357143	0.0714286	0.214286	0.0714286	0	0.642857	0.142857	0.142857	0.214286	0.178571	0.142857	-0.142857	0	-0.0714286	0	0.0357143	0.178571	0.25	0.642857	-0.107143	18.2381			69.6905			1
DO-83.xlsx	Guatemala	3.01709	1.13675	1	2.81197	4.31624	1.95726	1.88889	1.75214	2.33333	1.61538	3.01709	1.88889	1.23932	1.30769	2.53846	2.91453	1.03419	1	1.20513	1.64957	0.692308	1.41026	1.61538	0.487179	0.863248	2.19658	1.61538	0.65812	0.623932	1.34188	0.726496	-0.196581	-0.025641	-0.162393	0.726496	0.726496	0.692308	3.76923	1.30769	-0.128205	2.26496			62.0256			1
DO-84.xlsx	Guatemala	1.42553	1.19149	0.638298	1.23404	1.85106	0.978723	0.87234	0.851064	0.808511	0.957447	0.702128	0.638298	0.340426	0.829787	1	0.957447	0.574468	0.255319	0.531915	0.468085	0.319149	0.361702	0.574468	0.446809	0.234043	0.404255	0.744681	1.14894	0.744681	0.617021	0.446809	0.148936	0.170213	0.0851064	0.297872	0.297872	0.319149	0.191489	0.808511	0.0638298	5.51064			42.7163			1
DO-85.xlsx	Guatemala	0.276941	0.0915411	0.156431	0.184241	0.198146	0.100811	0.123986	0.100811	0.142526	1.92236	0.100811	0.0590962	0.0266512	0.151796	0.318656	1.67207	-0.00579374	0.0359212	0.0173812	0.0683662	0.0266512	0.0869061	0.0590962	0.0312862	-0.0104287	-0.0150637	0.0405562	0.110081	0.0266512	0.0637312	0.0220162	-0.0104287	0.0127462	-0.0243337	0.0498262	0.0127462	0.545771	2.63615	0.188876	-0.0382387	1.69525			9.81576			1
DO-86.xlsx	Guatemala	0.642458	0.664804	0.486034	1.31285	1.20112	0.687151	0.955307	0.75419	0.687151	4.12849	0.798883	0.75419	0.351955	0.530726	0.932961	1.02235	0.329609	0.173184	0.351955	0.329609	0.284916	0.351955	0.486034	0.351955	0.128492	0.106145	0.284916	0.128492	0.150838	0.26257	0.217877	-0.00558659	0.128492	-0.0949721	0.374302	0.0614525	0.0837989	0.0837989	0.553073	-0.117318	2.71322			44.8138			1
DO-87.xlsx	Guatemala	0.2	0.437037	0.407407	0.614815	1.17778	0.644444	1.77037	0.792593	0.407407	0.614815	0.466667	0.17037	0.348148	0.466667	1.17778	3.75556	0.259259	0.496296	0.407407	0.407407	0.140741	0.407407	1.05926	0.437037	0.348148	0.318519	0.259259	0.377778	0.17037	0.377778	0.318519	0.259259	0.259259	-0.037037	0.140741	0.17037	0.22963	1.08889	0.762963	-0.037037	6.04691			56.7136			1
DO-88.xlsx	Guatemala	0.414286	0.571429	3.37143	1.05714	1.35714	0.614286	0.528571	0.5	0.557143	0.957143	0.557143	0.385714	0.285714	0.457143	1.78571	8.74286	0.214286	1.18571	0.514286	0.485714	0.1	0.328571	0.471429	0.842857	0.185714	0.457143	0.357143	0.171429	0.185714	0.271429	0.457143	0.0285714	0.271429	0.0571429	0.342857	0.157143	0.142857	0.1	0.728571	-0.0142857	1.6619			27.9			1
DO-89.xlsx	Guatemala	0.346705	0.381089	1.16046	0.518625	0.667622	0.323782	0.713467	0.426934	0.335244	0.358166	0.255014	0.174785	0.151862	0.151862	0.65616	5.3553	0.186246	0.151862	0.151862	0.266476	0.0830946	0.12894	0.277937	0.232092	0.0830946	0.415473	0.0945559	0.381089	0.117479	0.0716332	0.0601719	0.0143266	0.106017	-0.00859599	0.12894	0.025788	0.0487106	0.140401	0.277937	0.0143266	6.7192			24.4919			1
DO-9.xlsx	Guatemala	-1.36735	-1.20408	1.2449	-2.42857	-2.34694	-1.44898	-0.714286	2.63265	-1.85714	-1.93878	-1.93878	-1.04082	-1.20408	-1.61224	-3.32653	2.30612	-3.40816	-0.877551	-1.44898	-0.0612245	0.0204082	-1.61224	-3.2449	1.81633	-3.08163	-4.22449	-3.65306	0.510204	-1.20408	-3.32653	-1.85714	3.53061	-4.22449	0.183673	-3.08163	-1.20408	-4.30612	-3.2449	-2.18367	3.28571	-23.1361			-182.537			1
DO-90.xlsx	Guatemala	0.686275	0.843137	1.15686	1.90196	1.98039	1.07843	0.921569	0.607843	1.27451	5	0.882353	0.568627	0.372549	1.66667	1.07843	2.09804	0.529412	0.137255	0.647059	0.72549	0.0588235	0.411765	0.529412	0.607843	0.803922	0.0588235	0.333333	0.137255	0.372549	0.568627	0.372549	-0.333333	-0.137255	-0.294118	0.0980392	0.0980392	-0.0588235	2.88235	0.607843	-0.254902	16.3464			75.7974			1
DO-91.xlsx	Guatemala	0.126928	0.107948	0.283511	0.231317	0.421115	0.193357	0.179122	0.193357	0.126928	0.497034	0.160142	0.131673	0.088968	0.188612	0.150652	2.9739	0.0652432	0.0984579	0.174377	0.107948	0.0415184	0.198102	0.112693	0.084223	-0.0059312	0.174377	0.0747331	0.0225386	0.0510083	0.0747331	0.0747331	0.0652432	0.0272835	0.0130486	0.0462633	0.0510083	0.0652432	0.582444	0.0557533	0.00830368	4.60301			10.5342			1
DO-92.xlsx	Guatemala	0.626506	0.445783	0.289157	0.60241	1.10843	0.277108	0.566265	0.46988	0.325301	1.80723	0.457831	0.240964	0.216867	0.313253	0.542169	11.5181	0.120482	0.277108	0.385542	0.216867	0.253012	0.39759	0.228916	0.481928	0.192771	0.373494	0.204819	0.13253	0.39759	0.13253	0.156627	0.0722892	0.337349	0.228916	0.180723	0.0361446	0.216867	2.07229	0.168675	0.228916	6.05221			22.2851			1
DO-93.xlsx	Guatemala	2.59012	0.42716	0.861728	0.674074	0.802469	0.446914	0.565432	0.377778	0.377778	1.1679	0.466667	0.367901	0.259259	0.298765	0.585185	3.48889	0.2	0.219753	0.150617	0.219753	0.209877	0.259259	0.358025	0.209877	0.0222222	0.496296	0.0814815	0.0518519	0.0716049	0.130864	0.120988	0.0320988	0.180247	-0.017284	0.219753	0.150617	0.140741	9.28642	0.209877	-0.017284	2.67572			23.344			1
DO-94.xlsx	Guatemala	0.810651	0.461538	0.43787	0.491124	0.60355	0.39645	0.414201	0.408284	0.213018	0.272189	0.378698	0.289941	0.153846	0.248521	0.47929	0.473373	1.19527	0.236686	0.189349	0.230769	0.100592	0.301775	0.248521	0.207101	0.307692	0.189349	0.260355	0.142012	0.112426	0.118343	0.236686	0.100592	0.295858	0.035503	0.16568	0.0828402	0.0532544	0.0828402	0.100592	0.0118343	2.01972			11.7278			1
DO-95.xlsx	Guatemala	0.460674	0.269663	0.258427	0.269663	0.505618	0.404494	0.325843	0.41573	0.292135	1.86517	0.325843	0.179775	0.449438	0.235955	0.483146	5.06742	0.157303	0.157303	0.168539	0.191011	0.101124	0.280899	0.213483	0.202247	0.179775	0.247191	0.123596	-0.0786517	0.123596	0.134831	0.0786517	0.0449438	0.325843	0.0224719	0.224719	0.146067	0.146067	1.85393	0.224719	0.0674157	10.9963			22.6142			1
DO-96.xlsx	Guatemala	0.113898	0.222571	0.402299	0.205852	0.239289	0.113898	0.168234	0.143156	0.0971787	0.101358	0.164054	0.105538	0.0721003	0.151515	0.168234	1.43887	0.0261233	0.0512017	0.0679206	0.0721003	0.0553814	0.092999	0.118077	0.109718	0.0344828	0.0971787	0.0637409	0.360502	0.0512017	0.0553814	0.0428422	-0.0198537	0.0261233	0.0135841	0.172414	0.030303	0.0553814	0.092999	0.0344828	0.0721003	1.37618			8.87461			1
DO-97.xlsx	Guatemala	0.560976	0.243902	0.243902	1.92683	2.43902	1.09756	1.04878	0.926829	1.26829	1.56098	0.780488	1	-0.609756	-0.0731707	1.82927	5.04878	0.439024	0.219512	0.878049	-0.097561	-0.536585	0.146341	0.341463	-0.121951	0.634146	0.390244	0.487805	-0.365854	0.195122	0.0487805	-0.121951	0.487805	0.536585	-0.707317	0.560976	0.731707	-0.0243902	0.95122	0.414634	-0.0243902	7.2439			65.0813			1
DO-98.xlsx	Guatemala	1.52174	1.45652	1.02174	1.97826	1.80435	1.13043	1.45652	1.19565	1.28261	1.84783	0.891304	0.5	0.565217	0.695652	0.847826	12.6304	1.02174	0.826087	0.913043	0.76087	0.217391	0.282609	0.913043	0.913043	0.195652	0.695652	1.41304	0.173913	0.826087	0.478261	0.23913	0.217391	0.0652174	0.108696	0.630435	0.673913	0.282609	5.21739	1.30435	0	12.0942			53.8768			1
DO-99.xlsx	Guatemala	0.4	0.55	1.08333	0.866667	0.916667	0.65	0.7	0.883333	0.516667	5.15	0.8	0.416667	0.166667	0.516667	0.45	2.11667	0.25	0.45	0.45	0.3	0.116667	0.416667	0.35	0.383333	0.116667	0.466667	0.316667	-0.0333333	0.0666667	0.133333	0.0666667	-0.116667	0.5	-0.0833333	0.3	0.0333333	0.0666667	1.06667	0.266667	0.1	2.37222			36.4833			1
GS1305.xlsx	Sri Lanka	7.16216	2.18919	0.675676	5	7.48649	2.40541	2.2973	4.45946	2.83784	4.89189	4.13514	1.86486	-0.189189	2.18919	8.56757	5.43243	2.62162	-0.189189	1	3.91892	-0.621622	1.21622	3.16216	5.10811	1	0.027027	-0.513514	25.8649	-1.37838	0.243243	1.75676	-0.621622	4.13514	-2.67568	1.54054	-3.54054	-1.16216	-0.837838	4.02703	-0.297297	61.1802			287.847			1
GS1346.xlsx	Sri Lanka	1.19753	2.4321	1.2963	4.06173	4.11111	2.92593	3.17284	3.91358	2.28395	3.07407	2.82716	2.4321	1.39506	2.08642	3.71605	3.02469	2.08642	1.2963	1.59259	2.08642	2.03704	2.97531	3.2716	2.67901	1.04938	2.1358	1.88889	0.358025	1.34568	2.67901	2.4321	0.407407	3.17284	0.802469	2.23457	0.308642	2.1358	0.604938	3.2716	0.111111	34.9424			129.889			1
GS1393.xlsx	Sri Lanka	2.07407	2.59259	0.962963	17.963	2.7037	2	2.25926	2.51852	1.44444	1.18519	1.85185	1.25926	1.11111	1.25926	2.81481	3	1.18519	0.777778	0.592593	1.51852	0.925926	1.03704	1.92593	2.14815	0.555556	0.703704	0.814815	0.814815	0.814815	0.962963	0.851852	-0.037037	1.2963	-0.37037	0.444444	-0.148148	0.703704	1.48148	2.18519	0.333333	29.3333			93.4815			1
GS1467.xlsx	Sri Lanka	0.566265	0.710843	-0.108434	1.19277	1.43373	0.518072	0.421687	1.14458	0.855422	1.19277	0.662651	0.46988	-0.156627	0.759036	0.662651	1.48193	0.566265	-0.060241	-0.0120482	0.566265	0.180723	0.325301	0.710843	0.903614	0.0843373	0.13253	0.662651	-0.204819	-0.108434	0.518072	0.518072	-0.0120482	0.807229	-0.204819	0.518072	-0.493976	0.807229	1.28916	1.28916	0.373494	13.2249			128.438			1
GS1468D.xlsx	Sri Lanka	0.294118	1.04706	2.12941	2.41176	1.84706	1.70588	1.84706	1.47059	0.952941	0.905882	1.56471	1.47059	-0.270588	0.858824	1.89412	14.3647	1.94118	1.14118	0.623529	0.905882	0.294118	0.858824	2.88235	1.75294	0.764706	1.47059	1	-0.505882	0.388235	1.04706	1.28235	-0.411765	1.23529	-0.505882	1.47059	0.341176	0.529412	6.27059	1.14118	0.152941	55.7608			125.282			1
GS1475D.xlsx	Sri Lanka	1.68571	0.885714	6.40952	1.8	2.25714	1.15238	2.02857	1.64762	1.53333	4.08571	1.72381	3.89524	-0.0285714	0.542857	1.87619	10.3333	1.53333	0.352381	1.49524	2.79048	0.12381	1.64762	1.38095	2.14286	2.21905	0.847619	0.885714	0.314286	0.047619	0.961905	0.885714	0.92381	0.580952	0.314286	1.0381	-0.333333	-0.104762	0.047619	1.99048	1.11429	16.0222			97.3683			1
GS1514.xlsx	Sri Lanka	-0.147541	0.409836	-0.508197	0.672131	0.737705	0.377049	0.704918	1.06557	-0.180328	7.78689	0.0491803	-0.0819672	-0.0819672	-0.0163934	0.278689	1.59016	-0.213115	-0.147541	-0.47541	0.901639	-0.0163934	0.0163934	0.213115	1.03279	0.114754	1.32787	-0.442623	-0.868852	-0.770492	0.409836	0.47541	-0.639344	-0.245902	-0.147541	-0.0491803	-0.508197	0.147541	0.0491803	1.39344	-0.0491803	54.5519			87.9071			1
GS1597.xlsx	Sri Lanka	0.578947	0.947368	-0.526316	1.63158	2.84211	2.21053	1.68421	1.47368	1.10526	4.73684	1.26316	0.894737	2.05263	0.842105	1.84211	5.31579	3.68421	0.578947	0.263158	1.10526	0.789474	0.736842	1.26316	1.31579	3.94737	1.42105	0.263158	0.421053	-0.315789	0.0526316	0.421053	3.47368	1.10526	-0.526316	0.736842	-0.157895	-0.0526316	1.05263	0.526316	3.73684	88.7193			141.246			1
GS1599.xlsx	Sri Lanka	2.87755	3.53061	6.30612	5.2449	5.73469	2.46939	65.8163	3.20408	4.18367	3.61224	5.16327	2.63265	1.40816	1.65306	5.81633	4.91837	2.38776	2.14286	2.71429	2.46939	0.510204	5.73469	5	3.85714	1.16327	2.71429	2.30612	7.04082	0.428571	3.20408	3.44898	1.08163	1.16327	-0.795918	2.38776	0.265306	-0.55102	1.57143	4.02041	0.591837	108.483			212.211			1
Ivette_ME_317_02May2018.xlsx	Honduras	2.62281	1.60526	1.50877	2.12281	2.0614	1.55263	1.57895	1.64912	1.70175	2.66667	1.85088	2.00877	1.5614	1.64035	1.82456	2.07018	2.29825	1.60526	1.64035	2.92982	1.40351	1.4386	1.86842	1.68421	1.4386	1.59649	1.55263	2.69298	1.49123	1.7807	1.28947	1.15789	1.83333	1.14912	1.96491	1.35088	1.61404	3.0614	3.97368	1.31579	2.23977			20.6082			1
Ivette-SZ_167.xlsx	Honduras	0.90566	0.716981	0.698113	0.754717	0.754717	0.867925	0.773585	0.830189	0.962264	0.830189	0.792453	0.90566	0.735849	0.735849	0.773585	0.90566	0.867925	0.716981	0.660377	0.792453	0.679245	0.358491	0.773585	0.811321	0.811321	0.716981	0.641509	0.754717	0.660377	0.754717	0.735849	0.90566	0.830189	0.679245	0.698113	0.698113	0.698113	0.754717	0.754717	0.830189	1.22013			19.2327			1
Ivette-SZ_190.xlsx	Honduras	7.48913	1.68478	1.28261	2.46739	2.42391	1.73913	8.17391	1.18478	2.33696	1.98913	1.96739	2.34783	1.83696	1.65217	1.70652	1.90217	2	1.73913	1.86957	3.41304	1.51087	1.75	1.6413	1.47826	1.20652	1.42391	1.23913	1.40217	1.18478	1.61957	1.13043	1.11957	1.15217	0.913043	1.26087	1.17391	0.956522	1.91304	1.25	0.836957	2.3913			14.5			1
Ivette-SZ_274.xlsx	Honduras	0.615385	0.977376	0.791855	0.524887	0.904977	0.760181	0.714932	0.963801	0.941176	0.80543	0.837104	0.719457	0.773756	0.58371	0.918552	1.1086	0.529412	0.823529	0.927602	1.47059	0.710407	0.99095	1.00905	1.00905	0.773756	0.597285	0.561086	0.809955	0.529412	0.950226	0.746606	0.742081	0.886878	0.651584	0.968326	0.678733	0.864253	1.01357	0.837104	0.723982	2.35897			13.0739			1
MA0001_1.xlsx	Brazil	16.4638	4.15942	3.42512	8.94686	10.5169	2.76329	4.69082	4.17874	3.08696	3.97101	6.40097	6.43478	3.04831	3.23671	5.60386	5.91787	3.78744	3.77295	4.01449	4.79227	5.58937	3.97585	4.56039	3.77778	2.70531	3.27053	4.61836	2.2029	3.1401	4.06763	2.61353	2.68116	1.39614	1.28502	3.75845	1.13043	1.44928	1.1256	5.65217	1.45411	1.21417			69.7649			1
MA0006.xlsx	Brazil	12.0403	2.35881	9.05096	11.7771	13.2548	3.07219	2.53715	2.49469	4.33758	3.76858	7.25902	5.21231	1.15287	2.09554	8.21868	2.9448	3.81953	2.30786	4.03185	4.86412	2.31635	6.76645	3.77707	1.96815	1.84076	3.60722	3.15711	1.41614	1.37367	3.25902	2.12102	0.983015	2.4862	0.244161	4.97452	1.60297	0.983015	0.73673	6.63907	0.70276	4.95471			200.238			1
MA0007.xlsx	Brazil	44.5046	8.3578	11.0734	21.055	32.156	9.84404	15.6972	10.3945	12.633	12.6514	14.578	22.2661	6.22936	8.65138	19	10.8349	11.4954	6.81651	12.9083	15.422	6.87156	22.4862	11.5505	8.61468	6.59633	9.0367	10.4679	6.21101	5.58716	11.1284	8.04587	6.06422	5.05505	1.99083	11.6606	4.55963	9.82569	3.27523	19.9725	3.56881	3.50153			340.7			1
MA0011.xlsx	Brazil	5.75495	0.20872	0.249092	0.621316	1.28502	0.393621	0.233751	0.231328	0.458216	0.621316	0.366169	0.455793	0.603553	0.150585	0.500202	0.29996	0.340331	0.119903	0.387162	0.775535	0.160275	0.335486	0.261203	0.15866	0.148971	0.170771	0.204683	0.154623	0.174808	0.231328	0.0956803	0.0827614	0.225676	0.00444086	0.358902	0.153815	0.0286637	0.0641906	1.40452	0.0884134	0.795721			16.4345			1
MA0014.xlsx	Brazil	14.3123	1.39117	0.104101	9.69401	17.0126	1.12618	1.31546	1.73186	1.01262	2.653	5.98423	5.46688	-1.86435	0.861199	4.47003	5.34069	-1.00631	0.444795	2.36278	4.21767	-0.375394	1.8959	4.23028	1.36593	0.0410095	1.49211	2.75394	-0.526814	0.394322	4.50789	-1.94006	0.0157729	1.78233	-1.87697	6.46372	0.104101	-0.388013	10.7918	22.0726	-0.400631	6.32913			336.727			1
MA0015.xlsx	Brazil	213.833	51.5	88	185.5	315.167	46.5	51.8333	56.5	69.6667	106.833	151.667	583.5	18.1667	39.8333	385.833	268.5	59.1667	36	64.6667	239	10.8333	769	90	41.6667	50.6667	156.5	60.6667	74.3333	14.8333	69.6667	23	0.166667	61.5	0	127.167	93.1667	49.3333	265.167	195.5	11.5	2043.94			4236.06			1
MA0018.xlsx	Brazil	-9.43636	-1.95758	-4.2	-5.33939	-7.73939	-1.78788	-2.80606	-2.06667	-5.1697	-211.509	-4.6	-7.61818	-1.93333	-2.98788	-5.49697	-2.96364	-4.47879	-3.19394	-4.70909	-6.16364	-1.6303	-9.52121	-4.22424	-2.00606	-4.87879	-2.6	-3.36364	-1.41212	-1.70303	-3.89697	-2.13939	-2.55152	-1.06061	-0.175758	-5.27879	-1.29091	-1.15758	-3.89697	-14.8667	-1.27879	-3.98182			-220.24			1
MA0024.xlsx	Brazil	9.82653	0.326531	-1.62245	82.3469	7.10204	-1.52041	-1.06122	20.7143	3.33673	3.08163	4.54082	4.44898	-2.80612	-0.0510204	45.4898	10.102	4.83673	1.79592	4.61224	20.1122	0.959184	4.54082	6.97959	-0.918367	4.80612	4.56122	3.71429	205.643	0.673469	3.69388	1.5102	-0.969388	1.03061	-0.0714286	8.32653	0.489796	3.93878	-0.765306	18.5306	-0.663265	11.9184			257.15			1
MA0026.xlsx	Brazil	40.0135	1.87091	3.88247	6.39499	9.98651	1.79383	2.842	2.33333	5.49326	5.39306	3.63584	7.28131	1.28516	2.44894	6.49518	3.03468	26.896	0.699422	2.079	12.3757	1.20809	16.5145	4.39884	1.65511	0.930636	2.04817	2.47206	-0.0789981	0.930636	4.49904	1.22351	0.414258	0.645472	-0.356455	3.921	0.475915	0.545279	10.0328	10.842	0.83815	6.03019			176.661			1
MA0030.xlsx	Brazil	3.43063	0.409686	2.05366	1.36911	2.17932	0.383508	0.852094	1.2212	2.03927	1.9712	1.51702	1.70812	0.837696	1.03534	1.88743	0.909686	1.77356	0.66623	1.28534	4.41099	0.509162	10.805	1.58377	0.759162	1.23037	0.760471	0.931937	0.759162	0.561518	1.81021	1.12565	0.683246	1.18717	-0.247382	27.0746	0.772251	0.671466	1.21597	3.15445	-0.13089	2.07155			33.7766			1
MA0031.xlsx	Brazil	4.65387	0.131891	-0.275645	4.11793	2.69156	0.335659	-0.493371	-0.445918	1.3545	1.5164	2.08583	2.05234	-0.457083	0.02582	1.60014	-0.0802512	0.21284	0.662247	0.561759	3.43964	0.550593	2.75576	1.63643	0.469644	5.31542	2.35101	2.37613	-0.758548	-0.22261	0.913468	-2.11514	-0.0355897	0.000697837	-0.0104676	3.68807	-0.105373	-0.359386	-0.339846	5.18423	0.210049	0.89579			74.9912			1
MA0032.xlsx	Brazil	5.77786	0.910538	0.890826	4.95299	3.90978	2.4511	5.82487	1.63836	7.78241	3.70963	5.23503	4.21759	2.69674	2.51327	6.22669	2.36315	7.23958	1.34117	6.68461	9.60045	2.3677	4.49052	5.75512	2.43897	1.68688	4.85444	4.05686	8.74223	5.78393	6.13874	5.87339	5.22138	1.01971	0.308567	4.42532	2.40409	0.616376	2.25701	4.96361	2.63609	5.83851			33.3614			1
MA0036.xlsx	Brazil	-48.4754	-3.65574	-2.86885	-10.3934	-7.85246	-4.55738	-5.77049	-5.04918	-6.2459	-207.656	-5.45902	-7.59016	-2.63934	-4.72131	-8.85246	-8.54098	-4.91803	-2.03279	-5.14754	-19.8689	-2.81967	-5.16393	-2.4918	-2.03279	-1.80328	-4.01639	-3.47541	-1.59016	-1.44262	-2.95082	-2.16393	-2.88525	-11.377	0.0655738	-3.7541	-1.90164	-1.32787	-1.95082	-10.541	-0.770492	-8.89617			-329.781			1
MA0037.xlsx	Brazil	-38.8378	-1.51351	-1.37838	-16.1892	-32.6216	-5.83784	-13.1622	0.0810811	-9.97297	-15.6216	-12.4595	-23.5405	-2.13514	0.324324	-16.2703	-246.784	-10.7027	-1	-4.05405	-21.7027	-0.513514	-66.5135	-5.16216	0.378378	0.0810811	-9.86486	-11.1622	-73.2973	1.59459	-3.7027	-1.18919	1.54054	0.189189	4.62162	-11.0811	-0.810811	-0.378378	1.97297	-18.027	1.08108	-22.8378			-556.441			1
MA0041.xlsx	Brazil	-4.57366	0.0017331	-21.2253	-3.50607	-9.03813	0.604853	0.175043	-0.601386	-1.42634	-1.43328	-1.974	-4.09532	1.62392	0.230503	-7.51993	-0.407279	-2.10572	-0.185442	-1.33622	-5.49567	-0.691508	-10.1473	-4.25477	-1.59272	-0.87175	-2.60485	-1.35009	0.535529	0.854419	-1.62738	-0.32409	-0.192374	-0.365685	0.986135	-3.57539	0.334489	0.97227	0.507799	-6.10572	0.244367	-1.43096			-153.496			1
MA0042.xlsx	Brazil	51.1942	4.49515	2.98058	10.6796	12.4466	4.19417	7.19417	6.21359	4.52427	5.36893	4.82524	9.18447	2.42718	2	7.31068	3.42718	11.5534	1.35922	3.72816	6.8932	1.1165	3.76699	3.79612	2.47573	0.728155	4	3.04854	1.12621	1.18447	3.42718	0.951456	-2.04854	2.32039	0.718447	4.78641	2.93204	0.990291	1.74757	6.41748	-0.0970874	4.61489			196.46			1
MA0046.1.xlsx	Brazil	1.01883	0.122686	0.0712269	0.865704	0.513022	0.3599	0.371195	0.189206	0.93599	0.48792	0.625981	0.649827	0.317226	0.436461	0.692501	0.200502	0.657358	0.122686	0.511767	0.667399	5.28742	9.89614	0.353624	0.0737371	0.0486351	0.597113	0.425165	1.32382	0.072482	0.164104	0.0662065	-0.0505177	0.0762473	-0.0467524	0.595858	0.388767	0.0611861	0.336053	0.782868	-0.0141199	0.386675			26.2961			1
MA0047_1.xlsx	Brazil	11.8722	1.85463	1.52863	8.38326	11.5903	1.51982	1.36123	2.12775	3.55507	166.577	4.77974	5.23789	-0.859031	0.991189	11.5198	3.3348	2.70925	1.59031	3.74009	7.78414	1.29075	5.23789	4.71806	1.80176	2.50661	6.82379	6.77093	-0.348018	0.753304	5.30837	2.07489	1.12335	1.90749	-0.629956	6.04846	0.171806	0.471366	1.29075	8.57709	1.87225	7.58443			273.599			1
MA0049.xlsx	Brazil	9.65041	4.25203	1.50407	14.7398	13.9431	7.79675	6.7561	93.4715	7.22764	10.122	9.04878	8.52846	3.79675	7.0813	9.55285	5.81301	3.81301	2.9187	7.99187	16.2195	6.36585	13.878	6.72358	5.01626	2.8374	3.79675	6.10569	51.6016	2.47967	4.17073	3.35772	1.01626	5.06504	-0.349593	4.05691	1.43902	2.31707	2.34959	17.2439	0.186992	6.73984			351.509			1
MA0052.xlsx	Brazil	-14.12	-3.10857	-2.06286	-10.6114	-13.6114	-1	-1.94857	-5.18857	-5.93714	-5.51429	-3.20571	-10.7657	0.537143	-0.388571	-3.99429	-1.78857	-6.57143	-6.24571	-2.44	-8.37143	0.177143	-1.74857	-4.12571	-0.0171429	-4.10286	-2.56	-2.17143	-1.84571	0.502857	-1.21143	-0.554286	1.2	-3.24571	0.508571	-2.69143	-1.41714	0.285714	-0.462857	-4.88571	1.50286	-7.57143			-124.112			1
MA0056.xlsx	Brazil	5.66205	2.69844	1.59619	4.50087	5.4714	2.13692	3.31542	3.93241	3.06586	4.74003	3.87695	4.35875	0.816291	2.14731	5.03466	2.95841	2.09879	2.36568	3.18024	10.3795	1.01386	5.20797	4.026	1.61352	6.9792	2.90641	6.2305	5.35355	5.2565	6.14731	2.7851	4.07106	2.45927	0.986135	3.48527	4.02253	1.21144	1.41248	9.25303	4.28943	3.20104			93.2785			1
MA0057.xlsx	Brazil	14.28	5.75	1.54	16.67	23.52	0.38	6.55	6.21	10.68	8.42	9.29	20.42	1.26	2.8	13.97	12.09	11.98	4.47	8.69	15.45	1.62	14.53	12.93	4.44	3.87	8.87	6.45	2.81	1.83	10.36	5	-0.43	9.37	4.37	12.91	8.68	2.93	2.51	19.39	-0.11	21.9033			243.283			1
MA0058_1.xlsx	Brazil	53.5346	3.06452	29.5714	25.2396	24.5576	8.74194	5.4977	10.5484	7.10138	4.04147	11.2857	13.2028	-1.72811	4.28111	10.1429	67.4516	47.9493	1.73733	4.85253	6.88018	0.612903	28.7235	12.0599	3.13825	2.51152	6.05069	5.86636	0.686636	0.576037	10.3088	3.00922	1.51613	-0.990783	-1.91244	12.8894	-0.124424	-0.751152	-1.52535	20.871	-1.26728	2.19816			365.184			1
MA0062.xlsx	Brazil	7.8799	3.80283	1.51638	25.9968	12.7688	3.22736	4.23443	4.36031	6.19974	5.5729	8.24213	11.9364	1.1079	2.68786	14.5003	6.87797	5.39563	2.77007	5.66281	4.45793	1.99165	5.465	5.149	4.18304	1.2158	0.532434	2.61336	-0.66474	0.583815	4.42197	2.69557	1.05395	1.67823	-0.0789981	6.29737	0.157354	0.514451	-0.210019	0.663455	0.347463	4.15478			68.9067			1
MA0065.xlsx	Brazil	132.231	42.5385	26.2308	91.7692	137.462	71.4615	37.9231	39.9231	52.0769	476.538	86.0769	89.7692	5.30769	41.4615	113.769	100.077	34.3846	44.8462	72.2308	90.2308	39.4615	136.692	81.9231	44.3846	56.5385	67.6154	69.1538	10.8462	46.8462	64.8462	49.3077	12.5385	35.3077	-18.0769	120.692	242.077	20.8462	11.9231	219.769	-12.8462	10.3333			3684.59			1
MA0066.xlsx	Brazil	5.54974	1.97644	2.57068	7.50785	10.8586	1.98168	2.57853	2.18063	10.0471	3.84031	6.27487	6.15969	4.43455	3.39005	6.61518	11.2356	5.01571	2.08639	5.25393	3.80105	2.12827	3.79581	2.97644	3.16754	2.08377	5.10733	3.78272	2.55759	1.37696	3.3377	2.28272	1.00785	1.48429	0.95288	5.73298	2.96597	1.70681	1.82461	3.06021	0.934555	1.48778			52.4529			1
MA0071.xlsx	Brazil	5.56369	0.791328	6.0271	13.8699	2.47154	0.98916	0.764228	-0.913279	8.20054	12.2304	7.22764	10.6667	2.92141	2.36314	4.09756	2.32791	12.8428	2.44173	5.96206	15.2575	3.57182	3.0813	2.70732	3.28726	5.16531	10.5122	8.33062	9.41463	3.97561	5.67751	2.76423	1.06504	1.28184	0.0243902	4.98916	2.39566	1.01084	1.74797	4.79946	0.471545	4.93496			59.8618			1
MA0077.xlsx	Brazil	19.9669	-1.1457	-1.09272	16.7616	15.1457	-1.96689	2.45695	2.72185	1.63576	285.318	8.78808	11.1987	-5.70199	-0.377483	3.99338	5.31788	-5.64901	-4.13907	2.96026	28.4172	-3.05298	2.40397	78.0066	0.576159	-7.60927	-4.0596	-5.03974	0.205298	-7.50331	-4.45695	-1.19868	-3.50331	-8.37748	-9.22517	0.443709	-9.70199	-10.4172	-16.6159	-7.15894	1.31788	0.443709			550.536			1
MA0082.xlsx	Brazil	-59	-7.60377	-7.98113	-33.4906	-20.8113	-6.62264	-3.30189	-6.84906	-10.9245	-15.3774	-16.7358	-14.0943	-0.509434	-6.32075	-11.7547	-7.07547	-6.24528	-6.16981	-5.9434	-6.4717	-1.41509	-9.64151	-6.39623	-2.62264	-1.56604	-4.43396	-6.92453	0.773585	-0.132075	-2.09434	0.622642	3.26415	-6.01887	0.471698	-18.0943	1	0.54717	-11.9057	-32.8868	3.71698	-11.0252			-1801.82			1
MA0083.xlsx	Brazil	19.9161	8.2	1.4129	21.7484	31.0903	5.05161	11.7871	5.20645	7.14194	9.25806	20.9742	11.7871	-2.56129	2.72903	10.2903	64.2774	13.2839	2.72903	9.23226	18.8839	0.148387	16.329	12.4065	4.09677	0.974194	12.2516	7.03871	21.2323	-0.625806	4.97419	3.47742	2.54839	4.25161	1.82581	19.9161	-4.05806	-3.15484	0.174194	57.7484	1.69677	22.6086			620.665			1
MA0084.xlsx	Brazil	7.3725	2.08032	1.52613	8.41635	6.96563	2.19397	3.9281	-1.5577	7.51561	13.9204	8.82883	6.74816	3.40196	3.73308	9.06594	2.7229	0.392494	2.13504	1.70712	3.40617	1.85023	4.69835	4.2101	2.9516	1.20063	4.21992	-0.0887408	5.31708	0.598737	3.31077	2.78604	0.100666	1.58506	0.259207	4.54121	0.76289	0.890565	0.601543	0.0150824	0.520168	-1.83596			31.6858			1
MA0105.xlsx	Brazil	21.2827	3.99549	163.653	20.6331	116.886	3.48421	7.56241	7.75489	16.0316	5.30677	15.8752	11.4541	3.11729	2.72632	48.1459	7.08722	13.6737	2.38346	8.25414	8.55489	4.91579	4.8797	4.86165	2.76241	2.85865	11.6947	5.08421	0.0195489	0.386466	4.01353	2.12481	3.50226	2.52782	1.1985	14.0526	4.15789	1.33083	1.41504	9.8	3.23759	1.75589			144.08			1
NR50226D2.xlsx	Control	1.65385	0.461538	0.961538	2.34615	2.38462	1.11538	0.692308	2.03846	1.03846	1.34615	2.15385	1.07692	1.07692	0.5	2.19231	3.23077	1.03846	1.03846	1.34615	2.23077	0.346154	1.19231	1.57692	2.07692	3.03846	2.07692	1.11538	0.884615	0.692308	1.15385	0.769231	0.615385	0.692308	0.346154	0.923077	0.538462	0.423077	14.3077	2.53846	0.807692	50.1923			122.5			1
NR50231D.xlsx	Control	0.160839	1.30769	1.1958	1.13986	1.81119	0.748252	0.636364	1.36364	1.25175	1.83916	1.33566	1.39161	0.72028	1.53147	1.53147	4.66434	1.67133	10.958	0.188811	0.86014	0.748252	0.972028	1.61538	2.03497	0.776224	14.2028	1.5035	1.11189	0.664336	1.13986	1.67133	0.216783	1.6993	0.664336	1.6993	0.776224	1.11189	1.75524	2.59441	0.048951	13.5315			85.7366			1
NR50896ZK.xlsx	Control	0.4	-0.84	-0.12	1.56	2.44	0.52	0.48	1.64	0.56	1.28	1.48	0.88	0.6	-0.08	1.64	2.32	0.24	0.12	0.6	2.76	0.88	0.04	1.56	2.48	0.48	1.24	0.24	-0.08	0.12	0.08	0.4	0.04	-0.24	-0.32	0.4	-0.64	1.08	23.96	0.36	0.08	75.6			122.907			1
NR50900ZK.xlsx	Control	0.265306	1	25.1633	1	1.81633	0.265306	0.591837	4.7551	-0.306122	1.2449	0.102041	-0.795918	-0.795918	0.265306	0.918367	28.3469	0.0204082	-0.306122	-1.20408	-0.387755	1.32653	0.102041	2.22449	4.10204	-0.959184	-0.22449	-0.306122	-1.77551	-0.0612245	0.510204	0.510204	-0.22449	1	-1.44898	0.428571	-1.20408	0.673469	11.6939	3.69388	0.346939	35.2041			254.796			1
NR50902ZK.xlsx	Control	1.48	-0.92	39.72	3.4	2.28	-0.92	0.2	3.56	0.2	1.64	0.52	-0.44	-1.4	-0.92	2.44	49.16	-0.6	-0.12	-1.08	1.32	2.44	0.84	0.36	2.92	-0.44	-1.24	-0.44	-3.32	0.84	0.84	-0.28	0.04	2.44	-3.16	0.52	-0.76	2.76	18.28	5.16	0.2	86.7067			526.173			1
P23-A.xlsx	Control	2.86207	4.17241	3.31034	8.37931	4.55172	3.65517	4.51724	3.2069	3.65517	5.37931	5.89655	6.89655	3.65517	5.10345	4	2.48276	2.82759	2.96552	5.55172	3.34483	5.10345	5.03448	7.10345	3.82759	2.13793	3.7931	4.82759	2.37931	4.58621	5.65517	4.82759	-0.241379	3.58621	-0.310345	6.37931	3.37931	2.96552	2.72414	1.10345	-0.275862	18			53.0805			1
P23-B.xlsx	Control	-1.23529	-2.64706	-1.47059	-6.72549	-4.41176	-3.90196	-4.4902	-1.35294	-3.43137	-4.52941	-6.52941	-5.86275	-4.84314	-4.45098	-5.15686	-5.15686	-4.13725	-3.98039	-3.03922	-30.6471	-3.66667	-4.01961	-5.82353	-2.96078	-2.09804	-3.90196	-3.78431	-3.58824	-5.5098	-4.64706	-1.66667	0.333333	-15.5098	1	-4.05882	-1.27451	-0.137255	-4.09804	0.882353	1.39216	-1.33987			-64.634			1
P23-C.xlsx	Control	-3.63158	-3.21053	-5.94737	6.47368	1.5614	-1.31579	0.649123	-0.684211	0.859649	-0.333333	5.42105	3.24561	0.0877193	1.5614	1.63158	-0.754386	1.84211	1.49123	3.52632	1.21053	2.47368	4.64912	6.33333	3.24561	2.26316	1.42105	3.80702	-3.5614	1.07018	4.64912	1.91228	-1.87719	6.40351	-0.824561	7.31579	-1.10526	-1.94737	9.70175	-1.17544	0.789474	-0.450292			94.7076			1
P23-D.xlsx	Control	1.21622	1.32432	-3.64865	19.1622	8.45946	5	2.18919	-6.56757	7.05405	1.97297	9.64865	6.51351	-1.27027	2.72973	5	1.54054	4.78378	-0.405405	5.32432	3.91892	1.75676	5.54054	11.3784	1.86486	4.45946	4.45946	7.16216	-5.05405	-0.621622	4.89189	2.51351	-6.45946	10.8378	-1.05405	7.7027	-2.78378	-2.45946	-3.54054	-1.37838	-1.37838	18.6216			171.559			1
P23-E.xlsx	Control	-0.0512821	-0.230769	0.641026	-1.64103	-0.794872	-0.205128	-0.282051	-0.205128	-0.333333	-0.717949	-0.871795	-0.666667	0.102564	-0.487179	-0.897436	0.025641	-0.794872	0.179487	-0.538462	1.38462	1.05128	-1.05128	-1.35897	-0.410256	0	-0.923077	-1.38462	1.4359	0.923077	-1.23077	-0.153846	0.641026	-1.48718	0.025641	-1.71795	0.0512821	-0.487179	-0.0769231	0.102564	0.871795	-21.8291			-53.1453			1
P23-F.xlsx	Control	0.918367	1.08163	3.20408	-1.61224	-2.67347	1.81633	1.40816	2.87755	-0.0612245	-1.61224	-2.26531	-0.387755	-0.632653	0.510204	-1.36735	-1.53061	-3.73469	1.2449	-1.85714	3.69388	-7.57143	-2.26531	-2.91837	1.2449	-1.69388	-3.73469	-3.65306	2.14286	1.97959	-4.63265	1.08163	3.53061	-4.06122	2.95918	-4.63265	-1.69388	-3.16327	1.16327	1.4898	3.61224	-10.7279			-144.007			1
P23-G1.xlsx	Control	0.783784	2.18919	0.459459	5.27027	48.6757	1.16216	1	1.86486	1.32432	6.51351	7.91892	11.2162	-2.02703	1.10811	4.67568	15.6486	2.62162	2.83784	2.78378	6.72973	-0.351351	5.16216	9.37838	10.8378	0.297297	-0.135135	5.27027	-1.59459	1	7.91892	1.7027	-0.567568	2.62162	-1.21622	2.45946	-0.513514	0.945946	97.3784	13.5405	-0.297297	0.657658			19.4685			1
P23-H.xlsx	Control	-1	21	-54	105	24	22	20	57	43	54	88	33	-8	12	25	100	36	15	35	26	6	46	99	41	68	60	67	-14	1	52	22	-24	69	-5	73	-38	-5	-24	-23	-15	116.667			2154			1
P23-I.xlsx	Control	-3	-1.54545	-3.45455	2.54545	2.45455	-1.63636	-1.09091	0.272727	-1	0.181818	1.45455	-0.727273	-3.27273	0.636364	-1.27273	-3.36364	0.454545	-2.72727	-3.09091	-7.27273	-4.36364	-1.18182	2.27273	0.0909091	0.272727	1.90909	2.72727	-7.81818	-3.72727	0.909091	-0.818182	-5.45455	4.45455	-3.27273	5.09091	5.81818	-4.09091	-5.90909	1.36364	-15.5455	7.27273			118.909			1
P23-J1.xlsx	Control	0.563025	-7.26891	-4.0084	-8.04202	-10.4958	-3.53782	-1.89076	-6.09244	-1.58824	-7	-8.44538	-3.43697	0.092437	-2.12605	-5.2521	-8.31092	-4.88235	-4.34454	-5.95798	-3.63866	1.36975	-4.2437	-7.60504	-3.5042	1.26891	1	-7.13445	1.67227	0.663866	-3.94118	2.78151	1.43697	-1.82353	-0.747899	-1.82353	1.94118	5.60504	2.0084	4.52941	0.092437	32.5294			16.1933			1
P23-K.xlsx	Control	-1.9	-3.2	-3.5	2.7	1.1	-0.5	3	-0.4	-2	0	3.4	-2.8	-3.1	2.1	1.6	1.6	0.5	-2.1	-0.3	-7.3	-2.7	1.2	6.5	3.5	0.9	2.6	3.4	-1	-2.4	3.4	2	-1	-0.1	-1.9	5.6	7.9	-2.5	0.2	0.7	-2.6	-0.133333			171.533			1
P23-L.xlsx	Control	-2.64706	3.47059	-6.76471	1.94118	4.64706	2.05882	1.70588	5.58824	1.58824	1.47059	3.23529	-0.294118	-7.35294	3.23529	3.70588	0.0588235	1.70588	-0.0588235	1.70588	-8.29412	-3.94118	2.05882	6.29412	2.52941	1.47059	1.70588	7.11765	-12.1765	-3.94118	4.64706	0.882353	-3.11765	7.35294	-1	11	4.76471	-2.29412	-5.94118	-0.176471	-1.94118	5.11765			152.647			1
P23-M.xlsx	Control	-0.666667	0	-1.25	-3.33333	-2.75	0.25	-0.166667	4.33333	-1.5	-1.33333	-3.5	-0.666667	-2	0.166667	-2	1.5	-2.25	-0.25	-2	1.33333	0.25	-2.5	-1.66667	2.66667	-0.666667	-2.41667	-3	-0.25	-0.5	-1.66667	0.333333	4.33333	-3.75	0.166667	-2.16667	-2.58333	0.0833333	-4.91667	0.0833333	5	-20.2778			-169.667			1
P23-N.xlsx	Control	7.52632	7.73684	6.36842	14.0526	9.42105	7.94737	11	3	8.15789	9.73684	12.1579	7.73684	6.36842	8.78947	9.63158	4.05263	9.94737	10.6842	8.68421	10.7895	7.10526	11.3158	14.4737	3.73684	8.57895	11.7368	12.8947	3.63158	8.15789	13	9.63158	-0.263158	17.4211	5.84211	13.6316	6.57895	9.10526	7.10526	7.94737	-0.578947	64.8947			193.105			1
Sample 29_MN_07_Metadata.xlsx	Honduras	18	1.81481	-0.703704	6.85185	8.62963	1.96296	5.33333	2.25926	2.7037	1.51852	4.92593	5.14815	0.555556	1.25926	3.14815	1.81481	2.88889	0.925926	2.66667	5.7037	0.62963	3.07407	2.92593	1.88889	2.96296	3.22222	2.96296	0.555556	0.222222	2.96296	1.18519	0.814815	0.259259	0	3.62963	0.703704	0.148148	1.33333	7.2963	0.148148	1.39506			79.9136			1
Sample 30_MN_23_Metadata.xlsx	Honduras	10.5455	0.545455	3.45455	8.27273	7.0303	1.21212	1.15152	1.21212	2.57576	2.66667	2.75758	4.93939	1.48485	1.36364	6.87879	22.3636	2.9697	0.818182	2.51515	4.87879	0.606061	1.78788	1.81818	2.06061	0.363636	3.36364	1.84848	9.9697	0.333333	3.87879	0.878788	0.363636	0.424242	0.393939	3	1.66667	0.515152	3.81818	3.87879	-0.515152	4.66667			67.4141			1
Sample 31_MN_25_Metadata.xlsx	Honduras	7.90909	0.5	0.681818	3.86364	4.36364	1.04545	0.590909	1	2.45455	2.31818	1.40909	2.45455	0.818182	1	3.27273	1.86364	4.18182	1.18182	1.13636	6.54545	0.409091	5.72727	1.72727	0.454545	0.590909	2.63636	1.04545	0.545455	0.227273	1.54545	0.772727	-0.0909091	0.545455	0.136364	1.5	0.272727	-0.0454545	1.45455	8.54545	-0.272727	6.36364			101.788			1
Sample 32_MN_27_Metadata.xlsx	Honduras	10.9403	0.731343	-0.373134	3.65672	8.19403	2.04478	1.1791	1.50746	2.52239	3.0597	1.98507	8.19403	1.1791	1.71642	3.20896	2.37313	4.22388	1.29851	1.71642	5.02985	0.761194	2.49254	3	1	0.910448	2.91045	1.77612	1.14925	0.58209	1.98507	1.44776	0.492537	1.08955	-0.0447761	2.8209	1.32836	1	1.38806	8.37313	0.134328	4.23383			64.4328			1
Sample_12_MN_01.xlsx	Honduras	22.9753	2.97531	-1.66667	9	13.5432	-0.777778	-1.81481	1.54321	3.07407	105.543	7.37037	12.1111	1.04938	1.79012	24.2593	3.07407	3.5679	1.69136	5.19753	11.7654	0.703704	35.4198	4.45679	1.24691	2.08642	2.97531	2.62963	-0.580247	0.259259	4.16049	1.09877	0.0617284	1.88889	0.407407	4.55556	0.45679	0.654321	0.308642	27.5679	0.555556	23.2387			252.737			1
Sample_13_MN_02.xlsx	Honduras	19.1682	3.71028	0.700935	10.4766	12.6822	3.4486	11.486	4.38318	5.78505	4.1215	12.7944	10.5327	5.18692	8.17757	10.8692	8.30841	5.65421	2.83178	5.91589	17.3178	2.34579	13.9907	6.45794	3.37383	3.74766	4.70093	4.73832	6.68224	-0.140187	3.69159	2.21495	1.31776	2.00935	0.233645	6.19626	2.73832	-0.700935	1.69159	13.3551	0.700935	17.2181			79.6854			1
Sample_14_MN_03.xlsx	Honduras	9.76596	2.06748	0.382371	4.80061	5.79514	2.67295	2.99149	0.545289	3.84985	2.93799	4.11489	6.21581	3.77933	2.83343	4.57933	0.739818	5.45714	1.80729	3.64802	5.07781	2.02128	5.46687	3.24681	1.09483	3.04012	3.12523	3.04742	2.11854	1.8997	3.11793	1.79271	0.0492401	1.26018	-0.0772036	3.11064	2.13556	1.69301	3.35137	4.28997	-0.0480243	2.32604			13.1386			1
Sample_15_MN_04.xlsx	Honduras	-138.333	-18.3333	-0.333333	-37.2222	-5.22222	-21	-8.77778	8.77778	-25.8889	-122.556	-21.2222	-68.7778	-7.44444	-8.55556	-35	-238.778	-39.4444	-82.5556	-29.2222	-107	-5	-15.6667	-18.5556	-13.8889	-20.7778	-112.556	-16.3333	-52.7778	8.11111	-7	-1.66667	7.22222	-20.3333	-52.7778	-21.2222	-46.7778	-1.88889	-14.5556	-145.222	6.11111	-151.222			-488.556			1
Sample_16_MN_06.xlsx	Honduras	3.76923	1.56044	2.04396	2.85714	3.62637	2.02198	1.71429	1.71429	1.61538	2.07692	2.57143	2.61538	1.8022	1.21978	2.48352	1.04396	2.17582	1.07692	2.95604	9.46154	1.89011	2.38462	2.98901	1.52747	1.51648	1.75824	1.79121	2.30769	1.23077	1.23077	1.20879	-0.0549451	0.769231	-0.142857	2.87912	1.76923	1.69231	2.20879	8.54945	0.131868	11.1465			19.8645			1
Sample_17_MN_11.xlsx	Honduras	1	0.433628	-2.9646	1.17699	5.21239	0.221239	0.39823	-1.23009	0.823009	1.70796	4.07965	-2.68142	-0.734513	0.150442	9.31858	0.539823	1.46018	1.63717	1.99115	2.23894	1.38938	0.327434	3.0177	1.81416	-1.83186	4.50442	-0.557522	-2.04425	0.716814	3.0531	2.06195	0.469027	-1.0885	0.964602	3.33628	1.21239	1.0354	2.27434	3.83186	1.0708	0.303835			55.7375			1
Sample_18_MN_12.xlsx	Honduras	13.7425	0.568862	0.760479	2.94012	7.63473	1.57485	2.43713	1.19162	3.58683	0.856287	2.00599	1.74251	0.832335	1.14371	6.22156	1.23952	2.58084	1.83832	1.35928	4.9521	0.185629	-0.964072	-0.94012	-0.724551	-0.628743	3.05988	1	1.40719	0.616766	1.31138	-1.10778	0.185629	0.616766	0.54491	1.40719	0.904192	-0.628743	-0.125749	1.71856	-0.125749	4.0499			37.8703			1
Sample_19_MN_13.xlsx	Honduras	-21.6154	-1	0.0769231	-7.46154	-11.4615	-4.53846	-3	-1.61538	-8.53846	-6.23077	-8.07692	-12.0769	-4.38462	-5.76923	-9.76923	-5.76923	-1.46154	1.30769	-5.30769	-23.7692	-5	-5.61538	-3.46154	-0.230769	-7.92308	-8.23077	-3.30769	-0.692308	-4.38462	-10.2308	-7.15385	1.46154	-7.30769	-1.76923	-11.4615	-1.76923	-3.61538	-0.0769231	-9.92308	3.30769	-14.4872			-307.718			1
Sample_20_MN_20.xlsx	Honduras	8.46961	2.32597	0.712707	10.2597	11.9613	1.0884	1.75138	1.64088	4.73481	2.56906	2.72376	2.01657	1.88398	2.56906	5.61878	12.9116	1.46409	0.226519	3.82873	0.403315	0.624309	6.21547	1.33149	-1.01105	0.734807	5.92818	1.37569	1.24309	-0.0165746	1.24309	-0.038674	-0.104972	4.07182	-0.0828729	2.41436	0.801105	0.955801	1.0442	5.39779	-0.834254	3.68877			44.9116			1
Sample_21_MN_09.xlsx	Honduras	5.50411	1.25205	1.88767	2.85205	3.32329	1.4274	1.39452	1.21918	2.34795	5.40548	1.99726	2.44658	0.890411	1.08767	1.69041	1.52603	2.1726	1.20822	1.56986	2.65479	1.13151	3.89315	1.36164	1.16438	1.03288	2.05205	1.46027	2.75342	0.80274	1.52603	1.1863	0.80274	1.13151	0.846575	1.72329	2.43562	1.10959	1.05479	2.76438	0.923288	1.58009			23.3196			1
Sample_22_MN_15.xlsx	Honduras	4.41397	0.720613	0.856899	4.31175	6.25383	0.897785	0.788756	0.816014	2.77172	1.40886	1.22487	2.49915	0.734242	0.795571	3.87564	0.761499	2.79216	2.11073	0.938671	3.45315	0.55707	1.80409	0.366269	0.747871	1.51789	2.77853	0.734242	0.938671	0.632027	0.9523	0.679727	0.495741	0.911414	0.448041	1.07496	1.16354	0.659284	0.693356	2.77172	0.182283	1.53833			15.6167			1
Sample_23_MN_16.xlsx	Honduras	-19.7742	2.93548	2.29032	-9.96774	-28.0323	-2.09677	-5.58065	-4.67742	-10.0968	-2.22581	-5.83871	-17.5806	-19.9032	-2.35484	-12.6774	-106.355	-13.1935	0.870968	-1.58065	-19.6452	-1.45161	-8.03226	-6.87097	-5.83871	-3.25806	-5.70968	-0.290323	-107.516	0.741935	-4.29032	-3.77419	-0.677419	-3	1.25806	-6.35484	-0.0322581	-0.548387	-1.19355	-20.5484	3.96774	-9.88172			-262.785			1
Sample_24_MN_17 -.xlsx	Honduras	2.2691	0.202658	0.142857	0.880399	1.74419	0.116279	0.249169	-0.122924	0.275748	0.142857	0.541528	1.40532	0.289037	4.62126	1.13953	0.561462	0.162791	0.0564784	0.574751	1.15282	0.149502	0.182724	0.275748	0.0365449	0.0232558	0.481728	0.448505	0.30897	0.215947	0.196013	0.122924	-0.089701	0.0830565	0.0166113	0.461794	0.275748	0.355482	0.0564784	0.747508	-0.129568	0.747508			13.5404			1
Sample_25_MN_18.xlsx	Honduras	1.91465	0.504026	0.433172	3.40258	3.51852	0.1562	0.285024	0.201288	2.82931	4.76167	0.813205	1.72786	0.310789	0.272142	1.03865	1.01288	0.68438	1.38647	0.871176	3.20934	0.169082	0.336554	0.594203	0.0724638	0.246377	0.877617	0.285024	1.37359	0.0466989	0.677939	0.136876	-0.0434783	-0.268921	-0.352657	0.020934	1.02576	0.220612	0.297907	1.19968	0.00805153	1.24477			13.7493			1
Sample_26_MN_19.xlsx	Honduras	5.56566	-0.494949	0.676768	3.9899	4.87879	2.33333	3.10101	0.59596	1.64646	1.76768	1.56566	3.46465	3.34343	1.32323	11.2222	5.80808	2.13131	0.474747	1.08081	7.90909	0.232323	4.51515	1.12121	0.636364	0.757576	2.49495	0.878788	2.25253	-0.212121	5.16162	0.59596	0.111111	0.838384	-0.252525	1.28283	2.33333	0.313131	3.42424	6.25253	0.151515	3.19529			79.3434			1
Sample_27_MN_21.xlsx	Honduras	12.9245	4.96226	1.22642	4.81132	6.73585	-0.169811	7.60377	1.45283	2.92453	6.69811	4.39623	3.79245	0.207547	1.11321	6.58491	2.16981	2.62264	1.18868	2.77358	4.20755	-0.132075	3.45283	3.45283	1.15094	0.358491	2.69811	2.50943	0.509434	-0.207547	2.13208	1.49057	-0.358491	0.283019	-0.283019	5.26415	1.33962	0.584906	0.924528	8.01887	-0.735849	4.71069			71.2013			1
Sample_28_MN_22.xlsx	Honduras	15.0723	3.07229	12.9518	9.57831	13.8193	4.51807	3.6988	3.60241	4.42169	22.3012	6.73494	6.87952	2.06024	2.59036	8.90361	42.6386	7.45783	3.0241	3.36145	17.241	1.57831	20.5181	6.3494	3.0241	1.62651	7.45783	4.13253	2.01205	1.28916	19.1687	2.87952	0.903614	2.3012	0.277108	34.6386	1.48193	2.06024	2.10843	25.9639	0.13253	13.0321			89.241			1
Sample10_MNM_13_Metadata20072018.xlsx	Honduras	0.0822943	0.845387	0.830424	0.680798	0.680798	0.725686	0.61596	1.01496	0.730673	0.760599	0.665835	0.620948	0.785536	0.745636	0.740648	0.900249	0.785536	0.600998	0.61596	-0.246883	0.800499	0.770574	0.750623	0.915212	0.695761	0.586035	0.561097	0.750623	0.730673	0.860349	0.740648	0.9202	0.780549	0.740648	0.645885	0.745636	0.830424	0.815461	0.925187	1.00998	0.396509			-10.862			1
Sample11_MNM_18_Metadata20072018.xlsx	Honduras	113.235	6.64706	26.8824	42.8824	107.588	29.2353	17.2353	9.47059	33	61.9412	41.4706	50.8824	18.1765	13.9412	48.0588	23.8235	30.4118	9	25.4706	159.588	8.05882	18.1765	37.2353	9	8.52941	33.7059	17.2353	29	1.70588	27.1176	9.23529	-2.52941	10.1765	-2.29412	22.6471	25.7059	6.41176	195.588	42.6471	-4.88235	58.6471			552.451			1
Sample5_MNM_05_Metadata20072018.xlsx	Honduras	41.9057	3.64151	75.4906	5.98113	9.37736	5.75472	2.58491	3.86792	3.33962	4.77358	5.75472	7.41509	2.73585	2.88679	3.86792	19.8679	4.16981	3.9434	3.11321	22.3585	2.66038	4.77358	9.22642	5.45283	2.13208	5	3.11321	27.6415	2.28302	9.60377	-0.584906	1.60377	3.56604	1.45283	4.39623	1.90566	2.66038	33.7547	6.58491	1.22642	10.8868			209.73			1
Sample6_MNM_07_Metadata20072018.xlsx	Honduras	5.30357	1.71429	1.60714	3.03571	5.05357	2.28571	0.803571	0.160714	1.78571	2.32143	2.64286	3.53571	1.78571	1.92857	1.05357	3.23214	2.94643	0.642857	2.64286	8.53571	0.982143	1.83929	1.82143	-1.57143	1.625	3.75	2.07143	1.75	0.696429	2.46429	0.857143	-0.696429	1.32143	1	2.42857	1.78571	0.803571	11.0893	3.19643	0.553571	9.67857			44.3929			1
Sample7_MNM_08_Metadata20072018.xlsx	Honduras	3.60465	1.49612	1.12403	2.89147	4.53488	2.17829	1.77519	1.58915	2.86047	2.48837	2.45736	3.23256	1.49612	1.93023	8.41085	7.04651	1.68217	2.14729	1.43411	10.2403	2.05426	2.86047	4.84496	2.42636	1.52713	3.10853	2.45736	1.93023	1.62016	3.26357	1.74419	1.03101	1.46512	1.12403	2.92248	2.33333	1.58915	6.92248	4.41085	1.31008	8.95866			72.4625			1
Sample8_MNM_09__Metadata20072018.xlsx	Honduras	17	2.02128	3.80851	12.1489	15.5532	5.68085	4.06383	4.06383	2.19149	7.21277	10.0213	8.74468	3.80851	53	12.9149	9.34043	19.6383	6.2766	6.2766	19.2979	2.61702	1.25532	7.29787	3.80851	7.97872	9.34043	5.42553	1.68085	0.319149	17.4255	0.148936	1.25532	5.34043	2.10638	4.23404	-0.446809	-0.87234	21.3404	5.34043	1.68085	13.9362			149.312			1
Sample9_MNM_12_Metadata20072018.xlsx	Honduras	-1.0404	-1.24242	-0.454545	-1.20202	-1.62626	-1.0202	-0.393939	-0.515152	-1.18182	-0.272727	-1.42424	-2.45455	-2.09091	-1.38384	-1.64646	-2.0101	-0.858586	-1.24242	-1.84848	-1.9697	-1.38384	-1.08081	-0.676768	-1.54545	-0.858586	-1.52525	-1.08081	-0.030303	-1.48485	-1.38384	-0.0707071	-1.44444	-0.474747	-0.838384	-0.878788	-0.333333	-0.79798	-8.53535	-2.25253	0.494949	-1.3569			-46.5152			1
UTMB10.xlsx	Control	14.0667	2.06667	6.86667	15.1333	14.6	6.33333	5.53333	2.86667	13.8	6.33333	10.3333	9.53333	3.66667	1.8	5.8	14.0667	17.2667	12.7333	8.73333	5.8	-9.93333	13.5333	4.73333	0.2	3.66667	15.1333	3.66667	-3.8	-0.0666667	47.1333	28.4667	0.2	7.4	-6.73333	2.33333	-3.8	-0.866667	1.26667	14.6	2.86667	321.089			697.8			1
UTMB11.xlsx	Control	6.43478	2.21739	0.956522	6.3913	6.86957	0.173913	3.34783	3.3913	7.82609	45.6957	3.3913	3	1.91304	1.17391	5.17391	7.86957	7.47826	6.17391	5.78261	10.8261	1.91304	5.30435	3.95652	7.30435	4.21739	7.3913	3.73913	1.3913	3.73913	2.65217	1.47826	-1.3913	3.91304	-0.478261	3.30435	1.65217	1.34783	0.913043	9.13043	0.173913	41.1014			121.507			1
UTMB133.xlsx	Control	4.26761	3.14085	-0.126761	-0.0704225	9.84507	2.01408	3.87324	3.25352	3.47887	2.6338	-0.352113	2.35211	-1.76056	2.46479	4.09859	9.61972	1.67606	-0.126761	0.71831	5.61972	3.14085	3.98592	4.32394	-0.915493	1.28169	-1.53521	-1.8169	-3.39437	0.0422535	3.3662	0.71831	-3.05634	4.5493	-0.915493	3.53521	1.39437	-0.971831	-0.577465	8.04225	-3.33803	30.6901			153.094			1
UTMB134.xlsx	Control	-2.25	-1.75	-1.35	-2.575	-3.075	-1	-2.175	-1.3	-1.5	-2.05	-2.55	-1.025	-1.2	-0.625	-1.875	-2.15	-1.85	-0.55	0.35	-3.025	-0.65	-0.825	-1.425	-1.3	-1.125	-1.375	-0.95	-0.275	-1.225	-0.775	-0.5	0	-2.15	0.075	-0.75	0.05	-0.65	-3.4	-1.9	0.05	-10.9917			-68.275			1
UTMB2.xlsx	Control	1.64	1.26667	-1.50667	0.893333	3.50667	0.306667	0.2	0.626667	1	0.306667	1.26667	-0.493333	-0.706667	-0.28	1.69333	4.78667	0.786667	1.21333	1.48	5.32	5.32	0.466667	1.26667	1	0.733333	1.90667	0.68	-0.333333	1.58667	0.413333	0.146667	-0.226667	2.17333	-0.0666667	0.573333	0.2	2.81333	13.48	-0.44	-1.56	46.3511			160.307			1
UTMB8.xlsx	Control	4.15493	3.64789	1.78873	4.15493	5	2.07042	2.1831	3.14085	2.85915	3.87324	2.29577	1.50704	0.605634	1.73239	3.87324	2.85915	1.11268	3.02817	1.78873	16.1549	0.830986	2.91549	2.40845	1.56338	1.4507	3.64789	3.98592	-0.408451	1.56338	1.67606	0.887324	1.22535	2.35211	0.605634	1.61972	1.4507	1.56338	1.90141	5	0.43662	90.2958			157.901			1
UTMB9.xlsx	Control	-25.6667	22.3333	2.33333	-52.3333	-57.6667	-33.6667	-21.6667	-9.66667	-24.3333	-111	-51	-33.6667	-19	-35	-61.6667	-292.333	-36.3333	-19	-37.6667	-159	-27	-48.3333	-21.6667	-316.333	-19	-16.3333	-29.6667	-16.3333	-23	-132.333	-133.667	6.33333	-20.3333	22.3333	-4.33333	-15	-21.6667	-39	-33.6667	-19	-566.111			-3714.56			1
ZK-0584.R1.xlsx	Brazil	3.07965	1.04768	1.013	0.225142	0.832024	-0.0923869	-0.0544568	0.0322406	0.78434	1.75643	0.494988	0.371444	-0.00894067	0.255486	0.596857	0.787591	0.651043	0.493904	0.238147	1.9916	0.346519	0.307505	0.178542	0.33243	0.613113	0.496072	1.21132	0.0214034	-0.00352208	0.420211	0.33243	-0.0663777	0.429965	-0.341642	0.0474126	0.258737	0.966405	1.61664	1.67299	-0.00568952	2.29504			21.1192			1
ZK-0585.R1.xlsx	Brazil	-56.6762	-8.21905	-2.58095	-23.3048	-16.1429	-32.6	-7.8	-31.0381	-44.9429	-7.0381	-50.0476	-21.9333	15.3619	-12.3714	-2.54286	-2.50476	-10.4667	-2.9619	-12.2571	-54.2	10.5619	-21.1714	-8.6	-1.62857	-0.67619	-28.3333	-9.66667	-21.9714	8.88571	-12.2952	4.88571	8.31429	-22.0095	1.0381	-35.4952	-3.7619	5.07619	-35.5333	-69.5143	5.11429	-41.4889			-937.438			1
ZK0041.R1.xlsx	Brazil	-14.8638	-4.0774	0.628483	-86.0836	-9.09288	-6.81424	-18.7276	-10.5666	-6.13313	-40.2012	-2.97523	-16.3498	2.90712	-0.399381	-7.96594	-54.7523	-0.609907	-2.6904	-3.01238	-116.077	-1.72446	-3.4582	-5.55108	-1.30341	-11.0495	-11.2848	-10.6285	-7.79257	-1.24149	-26.7523	-0.845201	-1.58824	-0.473684	-22.1455	-16.0402	0.356037	-0.894737	-0.832817	-47.0867	-0.96904	-3.44582			-445.336			1
ZK0043.R1.xlsx	Brazil	2.2823	2.14833	9.21053	2.08134	3.05263	1.05263	0.789474	0.660287	0.69378	8.54545	0.813397	2.44498	-1.30144	0.143541	1.21531	2.25837	0.626794	2.15789	1.4689	8.7512	-0.277512	1.67464	2.48804	3.11483	0.942584	4.73684	1.47847	-0.722488	0.736842	-1.30622	0.296651	0.177033	2.13876	0.062201	3.40191	-0.334928	0.248804	6.30622	6.81818	0.440191	4.9378			168.855			1
ZK0046.R1.xlsx	Brazil	13.1074	4.26174	1.89262	1.77852	1.96309	0.228188	0.936242	2.02013	1.74832	5.12416	1.45638	2.35906	1.31544	-0.281879	1.51678	17.5369	1.31879	2.29195	1.98993	5.85906	0.983221	1.59396	1.91611	2.4396	1.46644	3.36577	1.21812	1.08389	0.808725	0.513423	0.590604	1.81544	1.87584	1.59396	2.10738	2.32886	1.42282	9.36913	2.8557	1.56376	4.15548			116.692			1
ZK0048.R1.xlsx	Brazil	5.80696	0.147679	-0.399789	1.47468	1.67722	0.802743	1.93038	3.91667	4.47363	1.74051	-0.195148	0.632911	-0.43038	2.55802	0.320675	1.04219	-0.418776	0.181435	-0.244726	0.827004	-0.0411392	0.89135	0.586498	0.735232	0.366034	1.6519	0.0137131	-0.308017	0.0516878	1.04219	0.336498	0.396624	-0.182489	-0.183544	-0.0021097	0.39557	0.325949	0.168776	3.54219	0.623418	1.42546			39.5331			1
ZK0055.xlsx	Brazil	19.4471	-0.6	-2.05882	1.18824	1.23529	0.0117647	-0.0352941	1.75294	0.576471	1.56471	0.670588	1.09412	-1.35294	0.435294	0.858824	1.51765	-0.0352941	-0.505882	0.529412	2.31765	-0.505882	0.105882	1.47059	0.764706	-0.694118	2.55294	0.0588235	-2.2	-1.07059	-0.458824	-0.552941	0.0588235	-0.976471	-1.16471	0.858824	-0.788235	-1.58824	-1.16471	1.65882	0.764706	2.44314			32.5294			1
ZK0056.R1.xlsx	Brazil	-53.912	1.864	11.752	-0.024	-44.952	5.192	1.928	-23.416	16.424	-5.848	17.32	-1.976	25.096	16.776	4.744	-232.184	13.704	11.304	11.88	-12.824	4.52	9.96	-0.632	7.368	10.632	12.776	4.744	17.992	7.688	0.872	8.968	4.84	-4.28	14.248	4.776	24.712	8.616	-0.28	-26.808	4.392	20.104			-1450.17			1
ZK0063.R1.xlsx	Brazil	3.68596	0.181322	-0.054615	0.405243	0.0901147	0.0884762	0.650464	0.23976	0.128891	3.79956	0.115784	0.484981	-0.0283998	-0.00819224	0.231021	0.60568	0.203168	0.268159	0.139268	2.60404	-0.0283998	0.0808301	0.374113	0.21846	0.23976	0.357182	0.080284	-0.134899	-0.0513381	0.241398	0.257236	0.117422	0.0409612	-0.0114691	0.16166	-0.0491535	-0.0748225	4.12234	0.687602	0.105953	0.443656			24.3279			1
ZK0065.R1.xlsx	Brazil	-1996.45	-307.364	-83.7273	-331	-718.273	7.18182	-144.818	-214.636	-1869.18	-7981.18	-153.909	-265.909	305.364	-17.1818	-1475.73	-218.636	-1059.73	-245.545	-176.818	-1393.18	-29.1818	-525.182	-349.909	-48.0909	-196.091	-265.909	-76.4545	205.364	20.2727	-72.4545	-5.54545	19.9091	-609.182	-120.818	-305.182	127.909	-15.3636	-490.636	-747.727	30.8182	-1970.88			-18967.2			1
ZK0066.R1.xlsx	Brazil	7.39825	0.504595	1.10678	2.05033	4.96849	0.828446	0.989497	-1.64333	1.29759	11.7239	1.77199	2.37068	-1.48578	0.23151	0.649891	1.26958	2.70503	1.24858	1.18381	3.8779	0.0582057	1.43764	0.826696	0.795186	0.303282	5.72298	1.68271	-0.123851	-1.2407	1.44289	0.156236	0.852954	0.6814	0.308534	1.99256	0.175492	0.0897155	21.8823	4.98074	0.996499	-0.00598104			82.0083			1
ZK0069.R1.xlsx	Brazil	0.0898618	-0.256528	-0.0883257	0.99424	0.589094	0.560676	0.282642	0.336406	0.390937	3.40054	0.540707	1.00653	-0.438172	0.530338	2.24616	0.44278	0.00768049	0.105991	0.638249	1.50269	0.445084	0.302227	0.78149	0.385177	-0.382873	0.49616	-0.40361	0.36828	0.230415	0.630184	-0.337558	0.365591	0.077957	-0.134409	0.172043	0.512673	0.197005	0.322581	1.74194	0.392089	0.305556			20.9953			1
ZK0070.xlsx	Brazil	1.57862	-0.534591	-1.86792	-0.081761	0.748428	0.471698	0.0943396	-0.383648	-1.64151	-1.64151	-1.28931	-0.459119	-1.66667	-1.41509	-0.433962	0.698113	-1.66667	-1.18868	-0.63522	2.35849	-0.63522	-0.333333	-0.283019	-0.00628931	-0.836478	0.446541	-0.710692	-1.54088	-0.132075	-1.06289	-1.41509	0.27044	-1.18868	-0.811321	-0.0314465	-1.03774	-1.61635	-0.811321	-0.0314465	0.345912	16.3711			16.3711			1
ZK0072.R1.xlsx	Brazil	4.30661	0.65895	-0.567476	2.84303	1.29588	1.23715	0.841897	-0.212874	0.780915	9.15359	1.41333	17.6731	-1.03501	0.602484	2.00734	42.8995	0.277244	-2.89385	0.939018	7.7668	-0.400339	0.792208	2.00734	-0.287408	0.570864	3.1502	1.53303	-0.599097	0.631846	1.20102	0.444382	0.607002	0.322417	-1.12309	1.42236	-0.714286	-0.328063	2.4026	4.56635	0.0333145	6.63523			134.007			1
ZK0075.R3.xlsx	Brazil	0.851852	1.14815	1.14815	1	1.09877	1.09877	1.04938	1.04938	1.04938	0.753086	1.14815	1.09877	1.24691	1.14815	1.09877	1.09877	1.24691	1.14815	1.09877	0.802469	1.09877	1.09877	0.950617	1.04938	1.09877	1.09877	1.04938	1.19753	1.14815	1.09877	1.19753	1.04938	1.04938	1.19753	1	1.24691	1.14815	1	0.703704	1.09877	1.01646			-27.2634			1
ZK0099.R3.xlsx	Brazil	9.71006	2.26036	9.71006	3.43787	4.1716	-1.28994	1.53846	0.928994	1.27811	0.828402	2.07692	3.71598	-0.928994	0.757396	2.89349	5.94083	53.7515	4.87574	1.21302	2.33728	1.81065	2.59763	1.43195	1.95858	0.857988	1.81657	0.952663	-1.46746	-1.53254	1.57988	-0.64497	1.61538	1.47929	-0.911243	2.07692	-0.988166	-0.633136	0.751479	7.73373	1.05917	5.04734			209.943			1
ZK0100.R1.xlsx	Brazil	58.424	-3.29025	-10.22	0.287982	3.6712	-11.3946	-1.4263	0.891156	-2.44671	174.143	-3.53968	-3.04082	-11.7664	-9.60317	-4.61451	2.0839	-5.839	-3.58957	-2.88209	7.85714	-6.75964	-3.92063	0.886621	-2.93197	-6.84127	3.19501	-4.36054	-9.38549	-7.69388	-2.75964	-6.71429	-1.04535	-3.93424	6.57823	0.328798	-4.16553	-8.80045	-8.54195	4.12018	-3.60317	-4.74301			155.342			1
ZK0101.R1.xlsx	Brazil	1.66013	1.82547	-0.428047	0.734231	2.65707	0.12921	2.38763	2.60686	1.29761	19.8757	1.69565	4.45867	-1.57318	0.511329	1.78138	6.54195	2.39253	1.51072	1.00367	5.71035	0.289651	6.2774	2.0741	2.3117	0.6485	5.4703	2.08267	-1.31231	-0.643601	7.20086	0.365585	2.01898	1.09063	0.505205	2.47581	-0.0459277	0.211268	0.0545009	1.51684	1.24617	1.0596			61.1217			1
ZK0102.R1.xlsx	Brazil	1.71341	1.53252	0.0121951	1.10569	0.652439	0.146341	0.479675	1.20325	2.40244	1.61585	0.50813	0.656504	-1.04268	-0.0731707	0.727642	3.26423	2.60569	1.3252	0.400407	6.12805	-0.262195	0.229675	1.7378	2.25407	4.5752	1.69512	0.997967	-1.39431	0.441057	1.27439	0.186992	0.560976	1.63821	0.691057	1.40041	-0.697154	0.896341	19.1321	5.42276	1.47967	4.33401			82.7974			1
ZK0104.R1.xlsx	Brazil	-14.1225	-11.5686	1.64216	-0.156863	1.61275	1.56863	-6.54412	1.63235	0.205882	-160.946	0.0882353	-0.79902	3.93627	2.04902	-0.740196	-6.60784	1.90686	-0.867647	-0.5	-6.03922	-1.90196	1.78922	-5.19608	-0.416667	0.0980392	-9.16667	0.485294	3.59314	-6.90196	-0.196078	0.568627	0.995098	-0.852941	2.55882	-6.9902	0.877451	-1.69118	-8.23039	-10.0588	-6.09804	-4.37255			-209.673			1
ZK0110.R1.xlsx	Brazil	3	-1.5	-1.5	4	8	-1.5	-0.5	2	2	0.5	2.5	0	-5	-1.5	-1	0.5	-3.5	-3.5	-2	22	-4	-0.5	6.5	-0.5	-2.5	0	-0.5	-6	-3.5	-3	-6	-4.5	-0.5	-2	0.5	-5.5	-5	4.5	5	0.5	8.5			262.167			1
ZK0111.R2.xlsx	Brazil	80.469	6.84071	4.15044	13.9558	14.3982	-1.23009	-0.929204	6.16814	9.28319	7.83186	10.0973	9.49558	2.62832	2.73451	7.54867	7.63717	7.79646	6.20354	8.36283	12.4159	3.0354	7.74336	8.9115	4.73451	6.78761	10.5044	6.71681	4.06195	2.11504	5.84956	2.87611	-0.0973451	5.56637	2.46903	6.68142	-1.69027	0.256637	27.0885	14.8407	-0.539823	9.36578			509.602			1
ZK0112.R1.xlsx	Brazil	2.04272	-0.580583	-0.856311	0.648544	0.458252	-0.483495	-0.627184	-0.553398	0.862136	78.7748	1.76505	2.38447	-0.625243	0.163107	0.941748	1.72039	0.219417	0.601942	1.03301	3.33204	1.4	1.11845	3.19806	3.12233	0.491262	1.27379	1.25631	-0.405825	0.36699	0.687379	0.357282	1.15146	0.182524	0.27767	1.58641	-0.28932	-0.182524	-0.00970874	3.13786	0.895146	-0.482848			75.0175			1
ZK0118.R1.xlsx	Brazil	37.5039	0.380156	0.460424	1.08027	5.54849	2.07023	0.959866	3.02899	0.286511	2.26198	0.241918	2.98885	-2.42921	-0.649944	5.79376	16.2865	-0.663322	0.513935	0.366778	7.53289	0.464883	2.02564	4.96433	0.826087	-0.342252	0.80825	0.451505	-2.17503	-0.253066	2.70346	-0.150502	-0.333333	-1.84058	-1.0602	2.23077	-1.78261	-0.649944	18.8907	11.9922	-0.712375	18.9532			169.63			1
ZK0126.R1.xlsx	Brazil	-52.6842	-1.37594	10.6842	0.729323	-3.39098	8.18797	4.48872	-13.5263	1.75188	-111.692	2.20301	-2.54887	13	11.7068	2.68421	-34.9699	8.24812	0.609023	5.54135	-38.7594	0.729323	-15.8421	-3.51128	-0.984962	13.6015	4.60902	7.46617	22.9248	9.18045	-42.1278	7.19549	-32.4135	5.09023	12.9098	-2.3985	-54.9398	12.0977	-32.1729	-46.4586	0.0075188	-73.3258			-1331.61			1
ZK0128.xlsx	Brazil	-0.197826	-0.158387	-0.177348	-0.157881	0.252686	-0.135887	-0.198584	-0.139932	-0.255467	-0.13083	-0.201112	-0.213753	-0.396789	-0.0623183	-0.198584	0.0211098	-0.295159	-0.201871	-0.113134	-0.0926558	-0.230186	-0.116926	-0.160915	0.081532	-0.235242	-0.173556	-0.279737	-0.229175	-0.22968	-0.178359	-0.266591	-0.195803	0.0757174	-0.0587789	-0.0590317	-0.299204	-0.27367	-0.113639	-0.0853242	-0.259512	0.476931			4.68795			1
ZK0130.R1.xlsx	Brazil	4.77609	5.63519	0.477532	1.11729	1.1508	0.919269	1.07616	1.15689	1.50114	40.7883	0.605484	1.98858	-0.0738766	0.782178	1.42346	3.05788	0.495811	0.188119	0.444021	2.75628	0.610053	0.782178	1.49962	0.632902	0.194212	2.0099	0.453161	-0.366337	0.408987	0.605484	0.616146	0.575019	-0.121097	-0.290175	0.0738766	-0.319117	-0.0175171	0.186596	4.04189	0.314547	1.19853			54.1744			1
ZK0134.R1.xlsx	Brazil	15.4672	-1.42623	-2.59016	-0.491803	-5.79508	-2.42623	-2.28689	0.327869	5.21311	58.7623	-1.09016	0.97541	-3.48361	-3.16393	-1.2623	4.27869	239	1.05738	-1.51639	8.27869	-3.22951	10.5984	-1.83607	4.27049	0.581967	-3.85246	-0.762295	-4.72951	-3	2.5	-1.27869	0.0491803	1.10656	-3.29508	0.803279	-1.89344	-1.81148	-1.10656	3.30328	2.64754	-1.0847			323.107			1
ZK0135.R1.xlsx	Brazil	1.34002	-0.0963005	-0.50353	-0.0573284	-0.0048009	0.064671	-0.085569	0.199096	0.107597	8.88252	-0.2793	0.114374	0.499012	-0.14205	0.0494211	0.0934764	0.389438	-0.025699	0.0048009	0.210957	-0.287207	-0.03756	-0.0093194	-0.144874	-0.131884	0.551539	-0.165772	-0.212652	-0.36741	0.12906	-0.184976	1.1508	-0.173115	-0.221689	0.0279582	-0.0759672	-0.373623	-0.274781	0.105902	-0.0748376	0.958016			18.8012			1
ZK0141.R2.xlsx	Brazil	0.0647277	-0.98118	-0.599088	-0.645851	2.06074	-0.553464	-0.708583	-1.08383	-0.692615	-1.30967	-0.532934	0.401198	-1.51497	-2.06245	-0.891075	-1.88452	-0.361848	-1.33704	0.061306	0.142287	-1.04391	-0.977759	-0.438266	-0.788423	-0.86142	-1.27773	-0.872826	-0.911605	-1.04277	-1.1363	-1.39863	-0.943541	-0.206729	-0.466781	0.155974	-1.142	-1.05304	-0.799829	0.421728	-0.806672	0.0168235			23.5902			1
ZK0143.R1.xlsx	Brazil	-1.80208	1.13195	-2.01408	0.825056	0.927354	1.48332	0.564122	1.37361	1.04448	2.1742	1.35878	0.820608	2.86509	0.0585619	-1.41809	0.104522	1.73832	0.964418	1.54855	-0.884359	1.77835	1.50704	-0.0763529	-2.43662	1.18236	-0.73017	1.26686	2.32394	1.75908	1.16753	1.33655	0.71238	0.62046	1.02372	0.129726	2.16234	2.42328	2.3358	0.368421	-2.70348	-0.203855			-65.6301			1
ZK0144.R1.xlsx	Brazil	3.96826	3.58452	5.68706	3.38173	1.91685	0.0791326	1.30791	2.55278	4.57432	-0.389056	2.29599	0.0371966	3.3622	0.285366	2.67514	4.46575	5.78127	5.00057	3.66667	1.68017	5.4837	3.53799	5.76576	5.36306	5.11547	5.92776	5.59285	5.39121	5.12753	4.61511	5.47623	5.14074	4.43243	5.73934	5.69108	5.73761	4.62258	4.92072	-1.69711	4.64153	3.23773			-11.0381			1
ZK0147.R1.xlsx	Brazil	1.01295	0.966196	1.08881	0.980753	0.756042	0.746028	1.0211	1.15315	0.455418	0.453562	1.20351	0.679982	1.25094	1.153	1.15383	1.1485	1.25251	0.666891	1.14245	0.29094	1.22671	1.3442	0.901811	1.20835	1.24567	1.34713	0.843972	1.26252	1.30561	1.18221	1.31928	1.32236	0.544325	1.14831	1.09076	1.09394	1.21391	1.30917	1.19794	1.1869	0.345945			-0.615883			1
ZK0152.R3.xlsx	Brazil	1.60436	1.81211	1.88375	1.5171	1.45392	0.819603	1.44025	1.34451	2.02051	2.05959	1.71898	1.4168	1.83686	1.79518	1.79453	1.29632	2.03159	2.10127	1.30283	1.39596	1.29567	1.41355	1.07685	1.42852	1.78216	1.52231	1.81276	1.69945	1.00521	1.82709	1.79388	1.15239	1.67926	1.72745	0.320742	1.53533	1.05601	1.54445	0.654184	1.35363	-2.87105			-12.1966			1
ZK0162.R1.xlsx	Brazil	4.99243	-0.0404996	-0.10106	-0.0246026	0.283876	-0.16654	0.213096	0.118849	0.483346	0.642695	-0.0643452	0.0416351	-0.438683	-0.173354	0.0768357	0.0620742	0.517411	0.0885693	0.0416351	1.34557	-0.263058	-0.215367	0.281605	-0.0900833	-0.00908403	0.350871	0.0745647	-0.273278	-0.0579107	1.05299	0.0495836	0.234671	0.0454201	-0.110144	-0.000378501	-0.0249811	-0.212339	0.1514	0.785011	-0.00643452	0.517159			18.2429			1
