# Supplementary material for: Evaluation of ELISA-Based Multiplex Peptides for the Detection of Human Serum Antibodies Induced by Zika Virus Infection across Various Countries
Source: Viruses. 2021 Jul 8;13(7):1319. doi: 10.3390/v13071319 (PMC8310037; doi:10.3390/v13071319)
Supplement: Supplementary file 1 [file viruses-13-01319-s001.zip › viruses-1234307-supplementary/SupplementalTable5-SriLanka.xlsx]

## Sheet: Sheet1
Sample ID	ZIKV	CHIKV	WNV	DENV1	DENV2	DENV3	DENV4	YFV	Known Diagnosis	PCR Result	IgM Result			Key:
GS1305.xlsx	P	P	-	-	-	-	-	-	DENV1	Positive	Positive			P-ositive
GS1346.xlsx	P	P	-	-	-	-	-	-	DENV1	Positive	Positive			B-orderline
GS1393.xlsx	-	-	-	-	-	-	-	-	DENV4	Positive	Positive			N-egative
GS1467.xlsx	N	N	N	N	N	N	N	N	DENV2	Positive	Negative
GS1468D.xlsx	P	N	P	B	B	P	P	P	DENV4	Positive	Positive
GS1475D.xlsx	P	-	-	-	-	-	-	-	DENV4	Positive	Positive
GS1514.xlsx	N	B	N	N	N	N	N	B	DENV1	Positive	Positive
GS1597.xlsx	P	-	-	-	-	-	-	-	DENV2	Positive	Negative
GS1599.xlsx	-	P	-	-	-	-	-	-	DENV2	Positive	Negative
