# Supplementary material for: Evaluation of ELISA-Based Multiplex Peptides for the Detection of Human Serum Antibodies Induced by Zika Virus Infection across Various Countries
Source: Viruses. 2021 Jul 8;13(7):1319. doi: 10.3390/v13071319 (PMC8310037; doi:10.3390/v13071319)
Supplement: Supplementary file 1 [file viruses-13-01319-s001.zip › viruses-1234307-supplementary/SupplementalTable6-Chile.xlsx]

## Sheet: Sheet1
Sample Identifier	Patient Identifier	Timepoint (Weeks)	Clinical Diagnosis	Peptide ELISA Result	ZIKV-1_2	ZIKV-3_4	ZIKV-5_6	ZIKV-7_8	ZIKV-9_10	DENV1-1_2	DENV1-3_4	DENV1-5_6	DENV1-7_8	DENV1-9_10	DENV2-1_2	DENV2-3_4	DENV2-5_6	DENV2-7_8	DENV2-9_10	DENV3-1_2	DENV3-3_4	DENV3-5_6	DENV3-7_8	DENV3-9_10	Control: Blank	Control: Blank	Control: Blank	Control: C1q	Control: Human IgG	Control: Secondary Ab
1	1	1	ZIKV	ND	2.77778	5.33333	5.44444	5.44444	5.55556	5.11111	6.55556	4.44444	5	2.11111	9.88889	2.77778	4.33333	3.66667	4.55556	4.88889	4.33333	2.33333	3.55556	48.2222	0.888889	0.888889	-0.111111	59.4074	300.741	1
2	1	2	ZIKV	ND	3.06667	3.06667	3.4	2.33333	3.4	4.2	2.26667	3.46667	2.46667	0.8	4.46667	1.26667	2.26667	2.26667	2.33333	2.93333	1.86667	1.33333	1.26667	32.9333	0.0666667	-1.13333	0.6	53.8222	210	1
3	1	8	ZIKV	ND	2.90769	2.47692	1.30769	0.815385	0.876923	4.44615	1.92308	2.23077	1.73846	0.323077	5.12308	1.55385	2.16923	0.876923	0.938462	2.72308	3.27692	1.24615	0.876923	26.3538	-0.661538	-0.6	-0.538462	42.6	185.533	1
4	2	2	ZIKV	Negative	-5.48649	-6.02703	-3.21622	-1.48649	-3.10811	-9.37838	-4.62162	-7.54054	0.459459	-1.05405	-11.8649	-2.67568	-2.89189	-2.56757	-1.7027	-4.94595	-4.18919	-3.43243	-3.54054	-1.05405	-1.05405	1	0.351351	-273.955	-317.486	1
5	2	8	ZIKV	Positive	1.8	1.88889	1.8	-0.244444	1.08889	3.75556	1	3.66667	-0.955556	0.555556	5.17778	0.2	0.911111	0.733333	0.111111	0.2	1.08889	1.97778	2.24444	1.97778	0.822222	-1.04444	1.44444	227.074	266.719	1
6	3	2	ZIKV	Positive	42.9355	3.83871	163.452	0.741935	2.29032	8.22581	0.483871	1.90323	-2.48387	3.58065	9.77419	2.54839	1.64516	-0.290323	0.870968	4.22581	2.41935	4.87097	0.0967742	7.70968	2.16129	-0.548387	0.870968	81.7312	358.634	1
7	3	8	ZIKV	Positive	9.23669	1.11834	19.9586	0.266272	1.04734	2.34911	1.33136	0.83432	-0.0414201	0.763314	2.6568	0.810651	0.739645	0.692308	0.928994	0.763314	0.976331	1.35503	0.976331	2.42012	0.763314	-0.420118	0.550296	16.7239	67.8323	1
8	4	1	ZIKV	Positive	2.58333	2.16667	2.16667	1	1.91667	5.91667	1.91667	2	1.33333	1.45833	6.45833	0.0416667	1.625	1	0.958333	2.54167	1.83333	1.79167	1.29167	44.4167	1.54167	-0.583333	1.04167	32.5139	115.681	1
9	4	2	ZIKV	Positive	2.26923	2.30769	1.76923	0.653846	1.11538	3.96154	1.65385	2.34615	-0.230769	0.538462	4.84615	0.692308	0.807692	0.230769	0.5	2.15385	1.19231	1	1.30769	42.4231	-0.576923	-0.384615	0.5	30.9231	105.538	1
10	4	8	ZIKV	ND	1.71942	1.25899	1.34532	0.539568	1.83453	3.01439	1.97842	2.78417	1.17266	0.654676	4.13669	1.51799	1.48921	0.971223	0.568345	1.89209	1.69065	1.57554	1.57554	33.8921	0.338129	0.366906	0.280576	20.9904	79.0048	1
11	5	40	ZIKV	ND	-6.57895	-5.52632	1.84211	-1.10526	-8.05263	-18.1579	-0.473684	-5.94737	-26.7895	-0.684211	-20.4737	5.63158	2.68421	4.78947	1.63158	-3.84211	-3.21053	-2.78947	1.42105	-155.211	0.157895	7.52632	3.31579	-414.368	-582.088	1
12	7	1	ZIKV	Negative	-0.4	-0.35	-0.25	0.1	-0.5	-1.9	-0.4	-0.65	0.65	0.8	-2.15	0.6	-0.65	-0.2	-0.9	-0.95	-0.4	-0.45	-0.35	-5.7	1.05	0.35	0.35	-74.55	-149.35	1
13	7	1	ZIKV	ND	3.09524	1.95238	0.619048	0.047619	-4.71429	-3.19048	3.85714	4.61905	7.85714	-1.09524	-9.47619	5.7619	2.33333	1	-0.714286	-3	2.14286	-0.714286	-0.142857	-30.0476	3.85714	3.85714	4.04762	-394.111	-576.587	1
14	7	1	ZIKV	Positive	-0.6	6.06667	3.4	4.46667	13.8	11.6667	2.06667	6.6	-0.866667	2.33333	17	-1.93333	0.733333	3.4	7.4	6.33333	2.33333	7.4	3.13333	38.0667	-2.2	-1.93333	1.26667	491.489	836.022	1
15	7	2	ZIKV	Positive	2.23077	1.61538	7.76923	-1.46154	5.92308	17.3077	-0.230769	7.15385	-3.92308	-0.846154	13	-0.230769	3.46154	1.92308	0.384615	0.0769231	0.692308	2.53846	0.384615	29.3077	0.0769231	-6.69231	-0.230769	447.462	840.897	1
16	7	8	ZIKV	Positive	3.4	1.16	1.85333	1.53333	2.22667	2.97333	1.48	1.53333	-0.44	0.52	4.04	-0.493333	1.16	0.146667	0.626667	1.32	1.90667	2.65333	1.37333	5.53333	-0.12	-1.34667	0.04	72.3067	130.796	1
17	8	1	ZIKV	ND	-0.100671	0.651007	3.33557	0.328859	1.42953	2.47651	-0.154362	0.489933	-0.691275	0.677852	2.15436	-0.503356	-0.208054	0.38255	-0.0469799	0.489933	0.194631	0.892617	8.78523	17.8054	0.651007	-0.288591	0.731544	23.4519	70.8255	1
18	8	2	ZIKV	Positive	0.338129	1.14388	3.47482	-0.122302	0.971223	2.84173	0.395683	0.827338	-1.15827	-0.553957	3.15827	-0.266187	0.0503597	0.42446	-0.266187	1.17266	0.71223	0.942446	9.02878	19.0719	0.769784	-0.640288	0.654676	27.7626	75.1871	1
19	8	8	ZIKV	Negative	0.0246971	0.0307175	0.0965876	0.0314258	0.0339047	0.0664857	0.037092	0.0261136	0.00167795	0.0165519	0.0764016	0.0246971	0.0165519	0.0296551	0.014427	0.0317799	0.0307175	0.0413417	0.173082	0.317217	0.00521936	0.0165519	0.0225722	0.201295	0.943338	1
