# Supplementary material for: Evaluation of ELISA-Based Multiplex Peptides for the Detection of Human Serum Antibodies Induced by Zika Virus Infection across Various Countries
Source: Viruses. 2021 Jul 8;13(7):1319. doi: 10.3390/v13071319 (PMC8310037; doi:10.3390/v13071319)
Supplement: Supplementary file 1 [file viruses-13-01319-s001.zip › viruses-1234307-supplementary/SupplementalTable7-Brazil.xlsx]

## Sheet: Sheet1
Sample ID	id	CollectionDateAdm	CollectionDateR1	CollectionDateR2	CollectionDateR3	AdmToR1	AdmToR2	AdmToR3	RT-qPCR (serum/plasma)			RT-qPCR (urine)			RT-qPCR (oral swab)			RT-qPCR (whole blood)			CDC MAC-ELISA	Euroimmun (IgM)	Euroimmun (IgG)	Euroimmun (IgM)	PanBio (IgM)	BioRad NS1 Ag	Euroimmun (IgM)	Euroimmun (IgG)	PRNT	PRNT	Acute ZIKV	IgM ZIKV	IgG ZIKV	PRNT ZIKV	ELISA Results		Key:
		CollectionDateAdm	CollectionDateR1	CollectionDateR2	CollectionDateR3	AdmToR1	AdmToR2	AdmToR3	ZIKV	DENV	CHIKV	ZIKV	DENV	CHIKV	ZIKV	DENV	CHIKV	ZIKV	DENV	CHIKV	ZIKV	ZIKV	ZIKV	DENV	DENV	DENV	CHIKV	CHIKV	ZIKV	CHIKV							P-ositive
ZK0041.R1	ZK0041	2016-04-07	2016-05-25			48			negative	negative	33.32	negative	negative	negative	negative	negative	negative	NA	NA	NA	NA	negative	NA	negative	NA	NA	negative	negative			N	N	N	N	N		B-orderline
ZK0043.R1	ZK0043	2016-04-07	2016-06-02			56			negative	negative	29.18	negative	negative	negative	negative	negative	negative	NA	NA	NA	NA	negative	NA	negative	NA	NA	negative	negative			N	N	N	N	P		N-egative
ZK0046.R1	ZK0046	2016-04-07	2016-05-25			48			negative	negative	21.96	negative	negative	negative	negative	negative	negative	NA	NA	NA	NA	negative	NA	negative	NA	NA	negative	negative			N	N	N	N	P		ND: Note determined
ZK0048.R1	ZK0048	2016-04-07	2016-05-25			48			negative	negative	31.66	negative	negative	negative	negative	negative	negative	NA	NA	NA	NA	negative	NA	negative	NA	NA	negative	positive			N	N	N	N	P
ZK0055	ZK0055	2016-04-07							negative	negative	negative	negative	negative	negative	negative	negative	negative	NA	NA	NA	NA	negative	NA	negative	NA	NA	positive	positive			N	N	N	N	B
ZK0056.R1	ZK0056	2016-04-07	2016-05-25			48			negative	negative	negative	negative	negative	negative	negative	negative	negative	NA	NA	NA	NA	negative	NA	negative	NA	NA	positive	positive			N	N	N	N	P
ZK0063.R1	ZK0063	2016-04-07	2016-05-25			48			negative	negative	negative	negative	negative	negative	negative	negative	negative	NA	NA	NA	NA	positive	NA	negative	NA	NA	positive	positive			N	Y	N	N	B
ZK0065.R1	ZK0065		2016-05-25						negative	negative	negative	negative	negative	negative	negative	negative	negative	NA	NA	NA	NA	negative	NA	\	NA	NA	positive	negative			N	N	N	N	ND
ZK0066.R1	ZK0066		2016-05-25						negative	negative	26.70	negative	negative	negative	negative	negative	31.95	NA	NA	NA	NA	negative	NA	negative	NA	NA	negative	negative			N	N	N	N	P
ZK0069.R1	ZK0069		2016-05-25						negative	negative	negative	negative	negative	negative	negative	negative	21.98	NA	NA	NA	NA	negative	NA	negative	NA	NA	positive	negative			N	N	N	N	P
ZK0070	ZK0070	2016-04-07							negative	negative	negative	negative	negative	negative	negative	negative	negative	NA	NA	NA	NA	negative	NA	positive	NA	NA	negative	negative	NA		N	N	N	N	B
ZK0072.R1	ZK0072		2016-05-25						NA	negative	28.82	negative	negative	negative	negative	negative	31.27	NA	NA	NA	NA	negative	NA	negative	NA	NA	negative	negative			N	N	N	N	B
ZK0075.R3	ZK0075		2016-05-25		2018-03-27				negative	negative	31.68	38.42	negative	negative	negative	negative	negative	34.82	NA	NA	positive	negative	NA	negative	positive	negative	negative	negative	1:64		Y	Y	N	Y	P
ZK0099.R3	ZK0099	2016-04-08	2016-05-24		2018-03-26	46		717	29.33	negative	negative	negative	negative	negative	negative	negative	negative	38.98	NA	NA	negative	negative	NA	negative	positive	negative	positive	positive	<1:16		Y	N	N	Y	P
ZK0100.R1	ZK0100	2016-04-08	2016-05-24			46			negative	negative	29.53	negative	negative	negative	negative	negative	negative	NA	NA	NA	NA	negative	NA	positive	NA	NA	negative	negative	NA		N	N	N	N	B
ZK0101.R1	ZK0101		2016-05-24						negative	negative	33.33	negative	negative	negative	negative	negative	negative	NA	NA	NA	NA	negative	NA	negative	NA	NA	positive	negative			N	N	N	N	ND
ZK0102.R1	ZK0102		2016-05-24						negative	negative	negative	negative	negative	negative	negative	negative	negative	NA	NA	NA	NA	negative	NA	negative	NA	NA	positive	negative			N	N	N	N	P
ZK0104.R1	ZK0104		2016-05-24						negative	negative	27.35	negative	negative	37.78	negative	negative	32.64	NA	NA	NA	NA	negative	NA	negative	NA	NA	negative	negative			N	N	N	N	B
ZK0110.R1	ZK0110	2016-04-08							20.21	negative	negative	36	negative	negative	38.27	negative	negative	25.64	NA	NA	negative	negative	NA	negative	positive	negative	negative	negative	<1:8		Y	N	N	Y	P
ZK0111.R2	ZK0111	2016-04-08		2016-12-14	2018-03-26		250	717	negative	negative	negative	35.77	negative	negative	negative	negative	negative	negative	NA	NA	inconclusive	negative	NA	negative	positive	negative	positive	negative	1:16		Y	N	N	Y	P
ZK0112.R1	ZK0112		2016-05-24						negative	negative	negative	negative	negative	negative	negative	negative	negative	NA	NA	NA	NA	negative	NA	negative			positive	negative			N	N	N	N	B
ZK0118.R1	ZK0118		2016-05-24						negative	negative	26.37	negative	negative	negative	negative	negative	negative	NA	NA	NA	NA	negative	NA	negative			negative	negative			N	N	N	N	ND
ZK0126.R1	ZK0126		2016-05-25						negative	negative	27.90	NA	NA	NA	NA	NA	NA	NA	NA	NA	NA	negative	NA	negative			negative	negative			N	N	N	N	P
ZK0128	ZK0128	2016-04-08							negative	negative	negative	34.9	negative	negative	negative	negative	negative	36.88	NA	NA	positive	positive	NA	negative	positive	negative	negative	negative	NA		Y	Y	N	N	P
ZK0130.R1	ZK0130		2016-05-25						negative	negative	20.61	negative	negative	negative	negative	negative	34.54	NA	NA	NA	NA	negative	NA	negative			negative	negative			N	N	N	N	P
ZK0134.R1	ZK0134		2016-05-25						negative	negative	25.31	NA	NA	NA	negative	negative	negative	NA	NA	NA	NA	negative	NA	negative			negative	negative			N	N	N	N	ND
ZK0135.R1	ZK0135		2016-05-25						negative	negative	19.33	negative	negative	negative	negative	negative	negative	NA	NA	NA	NA	negative	NA	negative			negative	negative			N	N	N	N	N
ZK0141.R2	ZK0141	2016-04-08		2016-12-16			252		negative	negative	negative	29.01	negative	negative	negative	negative	negative	36.31	NA	NA	positive	negative	NA	negative	positive	negative	negative	negative	1:2,048		Y	Y	N	Y	N
ZK0143.R1	ZK0143		2016-05-25						negative	negative	20.73	negative	negative	negative	negative	negative	negative	NA	NA	NA	NA	negative	NA	negative			negative	negative			N	N	N	N	B
ZK0144.R1	ZK0144		2016-05-25						negative	negative	34.94	negative	negative	negative	negative	negative	negative	NA	NA	NA	NA	negative	NA	negative			positive	negative			N	N	N	N	ND
ZK0147.R1	ZK0147		2016-05-25						negative	negative	22.91	negative	negative	negative	negative	negative	negative	NA	NA	NA	NA	negative	NA	negative			positive	negative			N	N	N	N	N
ZK0152.R3	ZK0152	2016-04-09		2016-12-16	2018-03-27		251	717	negative	negative	negative	21.26	35.61	negative	negative	negative	negative	34.94	NA	NA	positive	negative	NA	negative	positive	negative	negative	negative	1:256		Y	Y	N	Y	P
ZK0162.R1	ZK0162		2016-05-25						negative	negative	28.57	negative	negative	negative	negative	negative	negative	NA	NA	NA	NA	negative	NA	negative			negative	negative			N	N	N	N	B
ZK-0584.R1	ZK0584/ZK0618	2018-08-12	2018-08-21			9			negative	negative	negative	negative	negative	negative	negative	negative	negative	NA	NA	NA	positive	NA	NA	NA	negative	negative	positive	negative	NA	NA	N	Y	N	N	B
ZK-0585.R1	ZK0585/ZK0619	2018-08-12	2018-08-21			9			negative	negative	negative	negative	negative	negative	negative	negative	negative	NA	NA	NA	negative	NA	negative	NA	negative	negative	negative	negative	NA	<1:10	N	N	N	N	ND
