# Supplementary material for: Evaluation of ELISA-Based Multiplex Peptides for the Detection of Human Serum Antibodies Induced by Zika Virus Infection across Various Countries
Source: Viruses. 2021 Jul 8;13(7):1319. doi: 10.3390/v13071319 (PMC8310037; doi:10.3390/v13071319)
Supplement: Supplementary file 1 [file viruses-13-01319-s001.zip › viruses-1234307-supplementary/SupplementalTable8-uncharacterized.xlsx]

## Sheet: Sheet1
Sample Name	Country of Collection	ELISA Result (ZIKV)	ZIKV-1_2	ZIKV-3_4	ZIKV-5_6	ZIKV-7_8	ZIKV-9_10	Blank	Blank	Blank	Control: C1q	Control: Human IgG	Control: Secondary Ab
ARBOHIV28	Brazil	Negative	0.519971	-0.0677702	0.0504978	-0.0229099	-0.0281876	-0.0353844	-0.0404222	-0.0286674	-0.0373036	5.76878	1
ARBOHIV33	Brazil	Negative	1.0439	-0.21957	-0.253224	-0.204572	-0.202012	-0.0619113	-0.0531321	-0.0611797	-0.00996799	8.48459	1
ARBOHIV35	Brazil	ND	7.77263	0.673289	-0.121413	1.33554	0.302428	27.1369	1.27373	-1.26049	4.49669	169.218	1
ARBOHIV68	Brazil	Borderline	9.14991	-0.819421	-1.03066	-0.335605	-1.47019	-0.635434	-1.03407	-0.867121	12.6082	55.5338	1
Kevan_ZK0055	Brazil	Borderline	19.1881	0.571213	-0.0277875	-0.673759	-0.995582	0.0535984	-1.1644	0.731194	2.40666	32.1359	1
Kevan_ZK0056	Brazil	Positive	100.849	-54.7663	-61.6117	-44.0859	-41.1993	-4.14089	-38.5326	72.7663	-27.1558	976.656	1
Kevan_ZK0070	Brazil	Borderline	1.5556	-1.60851	-1.62437	-0.816492	-1.16641	0.279351	-0.795923	0.33387	16.1336	16.1336	1
Kevan_ZK0100	Brazil	Borderline	7.67193	-2.84298	-3.45679	-2.5687	-2.10732	-0.686974	-2.2001	-0.486108	-3.12796	32.4846	1
Kevan_ZK0128	Brazil	Negative	-0.250893	-0.307404	-0.323214	-0.264433	-0.310011	-0.143254	-0.145524	-0.0626077	1.26215	5.68923	1
KZ0128	Brazil	Borderline	2.38859	-1.25906	-1.13409	-0.963116	-1.03949	-0.707963	-1.12194	-1.72337	7.1552	23.4219	1
Leitura-placa_peptídeos	Brazil	Positive	7.27219	2.49112	0.827557	-0.0143702	-0.000845309	0.20541	-0.0819949	0.245985	4.29783	20.0679	1
MA0001_1	Brazil	Positive	16.4638	3.08696	3.78744	2.70531	1.39614	2.68116	1.28502	1.45411	1.21417	69.7649	1
MA0001	Brazil	ND	-14.0946	-0.753925	-1.08835	-2.20117	-2.01278	1.84702	-0.463308	2.08799	0.0312766	-38.5872	1
MA0006_1	Brazil	Negative	0.165217	-0.00869565	0.408696	-1.85217	-11.487	0.721739	-0.565217	1.03478	-2.21159	-389.69	1
MA0006	Brazil	Positive	12.0403	4.33758	3.81953	1.84076	2.4862	0.983015	0.244161	0.70276	4.95471	200.238	1
MA0007_1	Brazil	Positive	39.5823	14.5443	12.4937	1.32911	0.746835	-0.0126582	-2.18987	0.443038	9.27004	449.017	1
MA0007	Brazil	Positive	44.5046	12.633	11.4954	6.59633	5.05505	6.06422	1.99083	3.56881	3.50153	340.7	1
MA0011	Brazil	Borderline	5.75495	0.458216	0.340331	0.148971	0.225676	0.0827614	0.00444086	0.0884134	0.795721	16.4345	1
MA0014	Brazil	Positive	14.3123	1.01262	-1.00631	0.0410095	1.78233	0.0157729	-1.87697	-0.400631	6.32913	336.727	1
MA0015_1	Brazil	Negative	-10.6389	-5.17143	-4.55886	-2.15429	-2.86286	0.492571	-1.37257	-0.668571	-22.8659	-55.1859	1
MA0015	Brazil	Positive	213.833	69.6667	59.1667	50.6667	61.5	0.166667	0	11.5	2043.94	4236.06	1
MA0018	Brazil	Negative	-9.43636	-5.1697	-4.47879	-4.87879	-1.06061	-2.55152	-0.175758	-1.27879	-3.98182	-220.24	1
MA0024	Brazil	Positive	9.82653	3.33673	4.83673	4.80612	1.03061	-0.969388	-0.0714286	-0.663265	11.9184	257.15	1
MA0026	Brazil	Positive	40.0135	5.49326	26.896	0.930636	0.645472	0.414258	-0.356455	0.83815	6.03019	176.661	1
MA0030	Brazil	Positive	3.43063	2.03927	1.77356	1.23037	1.18717	0.683246	-0.247382	-0.13089	2.07155	33.7766	1
MA0031	Brazil	Positive	4.65387	1.3545	0.21284	5.31542	0.000697837	-0.0355897	-0.0104676	0.210049	0.89579	74.9912	1
MA0032.1	Brazil	ND	8.79396	7.75666	5.57194	1.43694	1.51155	1.49734	0.843694	1.17052	8.50858	87.1942	1
MA0032	Brazil	Positive	5.77786	7.78241	7.23958	1.68688	1.01971	5.22138	0.308567	2.63609	5.83851	33.3614	1
MA0036	Brazil	Negative	-48.4754	-6.2459	-4.91803	-1.80328	-11.377	-2.88525	0.0655738	-0.770492	-8.89617	-329.781	1
MA0037	Brazil	ND	-38.8378	-9.97297	-10.7027	0.0810811	0.189189	1.54054	4.62162	1.08108	-22.8378	-556.441	1
MA0041	Brazil	Negative	-4.57366	-1.42634	-2.10572	-0.87175	-0.365685	-0.192374	0.986135	0.244367	-1.43096	-153.496	1
MA0042	Brazil	Positive	51.1942	4.52427	11.5534	0.728155	2.32039	-2.04854	0.718447	-0.0970874	4.61489	196.46	1
MA0046.1	Brazil	Negative	1.01883	0.93599	0.657358	0.0486351	0.0762473	-0.0505177	-0.0467524	-0.0141199	0.386675	26.2961	1
MA0046	Brazil	ND	0.793185	1.6213	2.69064	0.969042	0.191659	2.25766	0.0441793	0.192949	1.74155	11.6291	1
MA0047_1	Brazil	Positive	11.8722	3.55507	2.70925	2.50661	1.90749	1.12335	-0.629956	1.87225	7.58443	273.599	1
MA0047	Brazil	ND	6.59307	-2.20346	2.02165	1.23665	0.694084	0.134199	-0.419913	0.515152	1.40596	206.755	1
MA0049	Brazil	Positive	9.65041	7.22764	3.81301	2.8374	5.06504	1.01626	-0.349593	0.186992	6.73984	351.509	1
MA0052	Brazil	ND	-14.12	-5.93714	-6.57143	-4.10286	-3.24571	1.2	0.508571	1.50286	-7.57143	-124.112	1
MA0056	Brazil	ND	5.66205	3.06586	2.09879	6.9792	2.45927	4.07106	0.986135	4.28943	3.20104	93.2785	1
MA0057	Brazil	Positive	14.28	10.68	11.98	3.87	9.37	-0.43	4.37	-0.11	21.9033	243.283	1
MA0058_1	Brazil	Positive	53.5346	7.10138	47.9493	2.51152	-0.990783	1.51613	-1.91244	-1.26728	2.19816	365.184	1
MA0058	Brazil	Negative	-17.7065	-8.25373	-6.04478	-2.36318	-2.16418	-2.38308	0.462687	-0.393035	-0.306799	-507.73	1
MA0062	Brazil	Positive	7.8799	6.19974	5.39563	1.2158	1.67823	1.05395	-0.0789981	0.347463	4.15478	68.9067	1
MA0065	Brazil	Positive	132.231	52.0769	34.3846	56.5385	35.3077	12.5385	-18.0769	-12.8462	10.3333	3684.59	1
MA0066	Brazil	Positive	5.54974	10.0471	5.01571	2.08377	1.48429	1.00785	0.95288	0.934555	1.48778	52.4529	1
MA0071	Brazil	Positive	5.56369	8.20054	12.8428	5.16531	1.28184	1.06504	0.0243902	0.471545	4.93496	59.8618	1
MA0077	Brazil	ND	19.9669	1.63576	-5.64901	-7.60927	-8.37748	-3.50331	-9.22517	1.31788	0.443709	550.536	1
MA0082	Brazil	ND	-59	-10.9245	-6.24528	-1.56604	-6.01887	3.26415	0.471698	3.71698	-11.0252	-1801.82	1
MA0083	Brazil	Positive	19.9161	7.14194	13.2839	0.974194	4.25161	2.54839	1.82581	1.69677	22.6086	620.665	1
MA0084	Brazil	Positive	7.3725	7.51561	0.392494	1.20063	1.58506	0.100666	0.259207	0.520168	-1.83596	31.6858	1
MA0105	Brazil	Positive	21.2827	16.0316	13.6737	2.85865	2.52782	3.50226	1.1985	3.23759	1.75589	144.08	1
ZK-0584.R1	Brazil	Borderline	3.07965	0.78434	0.651043	0.613113	0.429965	-0.0663777	-0.341642	-0.00568952	2.29504	21.1192	1
ZK-0584	Brazil	Positive	-3.17442	-0.517442	0.883721	-0.773256	-1.21512	0.895349	0.52907	-0.0988372	-4.1686	-170.277	1
ZK-0585.R1	Brazil	ND	-56.6762	-44.9429	-10.4667	-0.67619	-22.0095	8.31429	1.0381	5.11429	-41.4889	-937.438	1
ZK-0585	Brazil	Positive	6.18715	12.811	9.56711	0.334594	4.83365	-2.10775	3.44234	-2.40265	4.7051	178.109	1
ZK00100	Brazil	Borderline	7.94737	-2.94737	-3.57895	-2.63158	-2.15789	-0.736842	-2.26316	-0.526316	-3.24561	33.5263	1
ZK0041.R1	Brazil	Negative	-14.8638	-6.13313	-0.609907	-11.0495	-0.473684	-1.58824	-22.1455	-0.96904	-3.44582	-445.336	1
ZK0041	Brazil	ND	5.50298	6.1542	0.994705	1.13501	1.18001	-0.964262	-0.410986	-1.97816	2.99073	121.102	1
ZK0043.R1	Brazil	Positive	2.2823	0.69378	0.626794	0.942584	2.13876	0.177033	0.062201	0.440191	4.9378	168.855	1
ZK0043	Brazil	Positive	5.48607	1.46749	-0.959752	-1.77399	-1.16099	-2.41796	-2.84211	-2.03406	5.3065	122.708	1
ZK0046.R1	Brazil	Positive	13.1074	1.74832	1.31879	1.46644	1.87584	1.81544	1.59396	1.56376	4.15548	116.692	1
ZK0046	Brazil	Positive	4.92622	0.941867	1.08496	0.549469	0.92398	0.201789	0.107881	0.29905	3.5314	50.5789	1
ZK0048.R1	Brazil	Positive	5.80696	4.47363	-0.418776	0.366034	-0.182489	0.396624	-0.183544	0.623418	1.42546	39.5331	1
ZK0048	Brazil	Positive	41.3372	39.7113	0.140878	6.51963	0.0762125	0.159353	-0.949192	-0.154734	23.8791	172.643	1
ZK0055	Brazil	Borderline	19.4471	0.576471	-0.0352941	-0.694118	-0.976471	0.0588235	-1.16471	0.764706	2.44314	32.5294	1
ZK0056.R1	Brazil	Positive	-53.912	16.424	13.704	10.632	-4.28	4.84	14.248	4.392	20.104	-1450.17	1
ZK0056	Brazil	Positive	74	-40	-44	-31	-29	-3	-28	53	-19.6667	711	1
ZK0063.R1	Brazil	Borderline	3.68596	0.128891	0.203168	0.23976	0.0409612	0.117422	-0.0114691	0.105953	0.443656	24.3279	1
ZK0063	Brazil	Borderline	4.07211	0.389084	0.342514	-0.145719	-0.0560841	0.218327	-0.234352	-0.147221	-0.0413954	19.3607	1
ZK0065.R1	Brazil	ND	-1996.45	-1869.18	-1059.73	-196.091	-609.182	19.9091	-120.818	30.8182	-1970.88	-18967.2	1
ZK0066.R1	Brazil	Positive	7.39825	1.29759	2.70503	0.303282	0.6814	0.852954	0.308534	0.996499	-0.00598104	82.0083	1
ZK0069.R1	Brazil	Positive	0.0898618	0.390937	0.00768049	-0.382873	0.077957	0.365591	-0.134409	0.392089	0.305556	20.9953	1
ZK0070	Brazil	Borderline	1.57862	-1.64151	-1.66667	-0.836478	-1.18868	0.27044	-0.811321	0.345912	16.3711	16.3711	1
ZK0072.R1	Brazil	Borderline	4.30661	0.780915	0.277244	0.570864	0.322417	0.607002	-1.12309	0.0333145	6.63523	134.007	1
ZK0075.R1	Brazil	Positive	2	4.8	1	1.6	1.4	0.6	0.2	0.8	3	148.333	1
ZK0075.R3	Brazil	Positive	0.851852	1.04938	1.24691	1.09877	1.04938	1.04938	1.19753	1.09877	1.01646	-27.2634	1
ZK0075	Brazil	Borderline	-3.25	-2	1.5	1.75	1.5	1.25	2.5	1	0.75	-192.75	1
ZK0099.R1	Brazil	Positive	14.757	3.4277	29.1005	0.600815	0.0468432	1.0516	0.348269	0.956551	1.61552	70.2845	1
ZK0099.R3	Brazil	Positive	9.71006	1.27811	53.7515	0.857988	1.47929	1.61538	-0.911243	1.05917	5.04734	209.943	1
ZK0099	Brazil	Positive	3.83811	1.54469	18.3659	1.05059	1.41821	0.256324	0.944351	0.866779	1.97246	47.0214	1
ZK0100.R1	Brazil	Borderline	58.424	-2.44671	-5.839	-6.84127	-3.93424	-1.04535	6.57823	-3.60317	-4.74301	155.342	1
ZK0101.R1	Brazil	ND	1.66013	1.29761	2.39253	0.6485	1.09063	2.01898	0.505205	1.24617	1.0596	61.1217	1
ZK0102.R1	Brazil	Positive	1.71341	2.40244	2.60569	4.5752	1.63821	0.560976	0.691057	1.47967	4.33401	82.7974	1
ZK0104.R1	Brazil	Borderline	-14.1225	0.205882	1.90686	0.0980392	-0.852941	0.995098	2.55882	-6.09804	-4.37255	-209.673	1
ZK0110.R1	Brazil	Positive	3	2	-3.5	-2.5	-0.5	-4.5	-2	0.5	8.5	262.167	1
ZK0110	Brazil	Positive	-6.2	1	4.2	1.8	2.6	3.4	5	1.8	-11.8	-496.067	1
ZK0111.R2	Brazil	Positive	80.469	9.28319	7.79646	6.78761	5.56637	-0.0973451	2.46903	-0.539823	9.36578	509.602	1
ZK0111.R3	Brazil	ND	27.6237	-1.44668	-1.3501	0.171026	-1.52716	0.243461	-1.43863	0.983903	1.16633	264.941	1
ZK0111	Brazil	Positive	60.9614	7.72464	2.23671	5.67633	3.51208	1.27053	0.0338164	0.285024	12.3172	545.844	1
ZK0112.R1	Brazil	Borderline	2.04272	0.862136	0.219417	0.491262	0.182524	1.15146	0.27767	0.895146	-0.482848	75.0175	1
ZK0118.R1	Brazil	ND	37.5039	0.286511	-0.663322	-0.342252	-1.84058	-0.333333	-1.0602	-0.712375	18.9532	169.63	1
ZK0126.R1	Brazil	Positive	-52.6842	1.75188	8.24812	13.6015	5.09023	-32.4135	12.9098	0.0075188	-73.3258	-1331.61	1
ZK0128.R2	Brazil	Negative	-0.7208	-0.766397	-0.952751	-0.901867	-0.683793	-0.847018	-0.0877251	-1.00297	0.994273	14.8964	1
ZK0128	Brazil	Positive	-0.197826	-0.255467	-0.295159	-0.235242	0.0757174	-0.195803	-0.0587789	-0.259512	0.476931	4.68795	1
ZK0128DENV	Brazil	Negative	-0.244259	-0.311065	-0.319415	-0.26096	-0.302714	-0.135699	-0.14405	-0.0605428	1.25331	5.65136	1
ZK0130.R1	Brazil	Positive	4.77609	1.50114	0.495811	0.194212	-0.121097	0.575019	-0.290175	0.314547	1.19853	54.1744	1
ZK0134.R1	Brazil	ND	15.4672	5.21311	239	0.581967	1.10656	0.0491803	-3.29508	2.64754	-1.0847	323.107	1
ZK0135.R1	Brazil	Negative	1.34002	0.107597	0.389438	-0.131884	-0.173115	1.1508	-0.221689	-0.0748376	0.958016	18.8012	1
ZK0141.R2	Brazil	Negative	0.0647277	-0.692615	-0.361848	-0.86142	-0.206729	-0.943541	-0.466781	-0.806672	0.0168235	23.5902	1
ZK0141	Brazil	Positive	797.923	59.3077	48.5385	-102.692	-155.154	-334.385	-54.0769	-242.385	33.8205	3619.05	1
ZK0143.R1	Brazil	Borderline	-1.80208	1.04448	1.73832	1.18236	0.62046	0.71238	1.02372	-2.70348	-0.203855	-65.6301	1
ZK0144.R1	Brazil	ND	3.96826	4.57432	5.78127	5.11547	4.43243	5.14074	5.73934	4.64153	3.23773	-11.0381	1
ZK0147.R1	Brazil	Negative	1.01295	0.455418	1.25251	1.24567	0.544325	1.32236	1.14831	1.1869	0.345945	-0.615883	1
ZK0152.R2	Brazil	Negative	0.935566	1.18903	1.05633	0.939407	0.860465	0.629187	1.2812	0.800299	-0.402176	-6.56618	1
ZK0152.R3	Brazil	Positive	1.60436	2.02051	2.03159	1.78216	1.67926	1.15239	1.72745	1.35363	-2.87105	-12.1966	1
ZK0152	Brazil	Negative	-1.39059	-2.23953	-2.80988	-2.31859	-1.31153	-1.99859	-1.39059	-1.80471	-0.145725	42.0905	1
ZK0162.R1	Brazil	Borderline	4.99243	0.483346	0.517411	-0.00908403	0.0454201	0.234671	-0.110144	-0.00643452	0.517159	18.2429	1
ZK0621	Brazil	ND	-162.316	-10.5263	-6.26316	-1.07895	-1.18421	5	2.55263	10.3684	-32.0263	-773.289	1
DO-1	Guatemala	ND	0.511111	-0.222222	-1.08889	-0.622222	-1.37778	1.35556	-0.377778	1.66667	-13.237	-51.3407	1
DO-10	Guatemala	ND	-0.72973	-1.27027	-1.54054	-1.97297	-5.59459	3.32432	1.91892	2.83784	-10.5856	-119.559	1
DO-100	Guatemala	Negative	0.228777	0.246043	0.102158	0.0330935	-0.00143885	-0.0417266	-0.0417266	-0.0532374	3.7741	13.1861	1
DO-101	Guatemala	Negative	0.502183	0.668122	0.510917	0.213974	0.432314	0.117904	0.0393013	0.0480349	4.12373	21.8006	1
DO-102	Guatemala	Negative	0.645714	0.177143	0.314286	0.2	0.12	-0.0171429	0.142857	-0.0171429	7.17905	26.5771	1
DO-103	Guatemala	Negative	0.0970018	0.114638	0.0899471	0.537919	0.142857	0.015873	0.0440917	0.0194004	2.45091	8.31335	1
DO-104	Guatemala	Negative	0.160059	0.160059	0.101322	0.113069	0.101322	-0.0220264	0.0602056	-0.010279	4.45962	13.7792	1
DO-105	Guatemala	Negative	1.06061	0.69697	0.363636	0.69697	0.393939	0.242424	0.121212	0.0909091	10.6162	72.3737	1
DO-106	Guatemala	Negative	0.173432	0.193112	0.099631	0.0602706	-0.00369004	0.0553506	-0.0135301	0.0110701	0.806478	11.5453	1
DO-107	Guatemala	Negative	0.157385	0.0992736	0.0411622	0.0992736	0.0702179	-0.0460048	0.031477	0.0217918	7.50525	24.0153	1
DO-108	Guatemala	Negative	0.491228	0.245614	0.298246	0.54386	-0.140351	0.0526316	-0.122807	0.0526316	3.66667	32.9766	1
DO-109	Guatemala	Negative	0.395349	0.348837	0.860465	-0.0232558	0.255814	-0.0232558	-0.0232558	-0.0232558	19.2636	60.7364	1
DO-11	Guatemala	ND	1.94118	-2.29412	-6.05882	-5.82353	-2.29412	5	-0.647059	7.11765	-136.176	-363.471	1
DO-110	Guatemala	Borderline	0.819355	1.02581	2.49677	0.380645	0.612903	0.174194	0.0193548	0.0451613	21.0516	63.1333	1
DO-111	Guatemala	Negative	0.890591	0.374179	0.321663	0.059081	0.21663	0.0328228	-0.0809628	-0.0371991	4.57987	13.5573	1
DO-112	Guatemala	Negative	0.607018	0.312281	0.396491	0.157895	0.2	0.045614	0.045614	-0.0245614	15.9942	35.9053	1
DO-113	Guatemala	Negative	0.134658	0.178808	0.125828	0.0728477	0.125828	-0.0154525	-0.0331126	0.0551876	3.00736	25.6122	1
DO-114	Guatemala	Negative	0.326531	0.346939	0.244898	0.122449	0.0612245	-0.0204082	-0.204082	0.387755	6.06122	49.6395	1
DO-115	Guatemala	Negative	0.058642	0.058642	0.108025	0.0771605	0.0679012	-0.0401235	-0.00925926	-0.0339506	1.61831	8.58128	1
DO-116	Guatemala	Negative	0.25641	0.273504	0.17094	0.017094	0.119658	0.0854701	0.042735	-0.00854701	17.0456	21.7123	1
DO-117	Guatemala	Negative	0.859922	0.533074	0.330739	0.237354	0.175097	-0.0272374	0.0817121	-0.0583658	8.83917	39.8846	1
DO-118	Guatemala	Negative	0.0401189	0.0609212	0.0312036	-0.00148588	0.0193165	0.00742942	-0.0193165	-0.0222883	1.16741	7.82813	1
DO-119	Guatemala	Negative	1.38356	0.479452	0.232877	0.123288	-0.0136986	-0.0958904	-0.260274	-0.232877	4.81735	77.5845	1
DO-12	Guatemala	ND	-2.88571	-4.25714	-6.31429	-3.11429	-4.48571	1.91429	2.37143	2.25714	-78.8095	-187	1
DO-120	Guatemala	Borderline	1.85934	0.0792839	0.0895141	0.0690537	0.00767263	-0.0127877	-0.0127877	0.028133	3.23018	26.4118	1
DO-121	Guatemala	Negative	0.152941	0.305882	0.188235	0.4	0.152941	0.0470588	-0.0117647	-0.0941176	4.23922	34.9294	1
DO-122	Guatemala	Negative	0.196507	0.0393013	0.0101892	0.0684134	0.179039	-0.0305677	0.0567686	0.062591	6.17225	15.884	1
DO-123	Guatemala	Negative	0.232176	0.349177	0.349177	0.224863	0.232176	-0.0603291	-0.023766	-0.0310786	1.97258	20.8196	1
DO-124	Guatemala	Borderline	2.28261	0.119565	0.0978261	0.0108696	0.0434783	-0.0217391	0.0434783	0	3.93478	29.5217	1
DO-125	Guatemala	Borderline	2.36082	0.154639	0.154639	0.0103093	0.0927835	-0.216495	0.0721649	-0.134021	11.9691	57.8797	1
DO-126	Guatemala	Negative	0.381443	0.402062	0.381443	0.0309278	0.42268	0.0515464	0.0309278	0.0103093	1.46048	59.9072	1
DO-127	Guatemala	Negative	0.123529	0.129412	0.152941	0.152941	0.123529	-0.0117647	0.211765	0.0117647	1.15686	16.3765	1
DO-128	Guatemala	Negative	0.676768	0.636364	0.353535	0.313131	0.393939	-0.010101	-0.010101	0.0707071	15.5185	110.845	1
DO-129	Guatemala	Negative	0.333333	0.0222222	0.0518519	0.0518519	0.037037	-0.0666667	-0.0666667	-0.0666667	1.91358	39.9185	1
DO-13	Guatemala	ND	-5.36364	-5.36364	-5.72727	-5.36364	-7	4.63636	5	2.09091	-43.1818	-322.818	1
DO-130	Guatemala	Negative	0.907514	0.514451	0.144509	0.953757	0.236994	-0.132948	-0.017341	-0.132948	40.815	57.8015	1
DO-131	Guatemala	Negative	0.303327	0.65362	0.542074	0.675147	1.21135	0.0919765	0.0117417	0.197652	-0.060013	4.41879	1
DO-132	Guatemala	ND	1.0112	1.36975	1.20168	3.01681	1.30252	0.0588235	0.372549	0.12605	1.38095	23.7152	1
DO-133	Guatemala	Negative	0.508306	0.645626	0.506091	0.632337	1.11296	0.0387597	0.109635	0.0276855	0.796235	5.27021	1
DO-134	Guatemala	Negative	0.587692	0.513846	0.421538	0.464615	0.587692	-0.0523077	0.0584615	0.0153846	4.0359	13.7303	1
DO-135	Guatemala	ND	4.72563	5.40433	5.89531	5.36101	7.16606	0.422383	0.898917	0.234657	15.1372	34.8628	1
DO-136	Guatemala	Negative	0.0363636	0.00909091	0.0590909	0.0681818	-0.00454545	0.05	-0.00454545	0	0.995455	10.7348	1
DO-137	Guatemala	Negative	0.631619	0.631619	0.80046	0.861857	1.06447	0.100537	0.0882579	0.0913277	2.09286	6.92888	1
DO-138	Guatemala	Negative	0.692308	0.598291	0.461538	0.393162	0.649573	-0.025641	0.0683761	-0.025641	1.01709	19.5071	1
DO-139	Guatemala	ND	1.63982	2.47651	2.10962	2.03356	2.64206	-0.387025	0.324385	-0.0246085	0.946309	10.1424	1
DO-14	Guatemala	Negative	-0.391304	-0.391304	-2.30435	-0.826087	-1.6087	1.17391	3.34783	0.913043	-56.3623	-131.261	1
DO-140	Guatemala	Negative	1.20194	0.106796	0.137864	0.137864	0.137864	-0.0252427	0.0135922	-0.00194175	1.59547	18.0097	1
DO-141	Guatemala	Negative	0.688394	1.25437	1.12401	1.00954	1.38474	0.0174881	0.173291	0.0461049	-0.103339	6.25596	1
DO-142	Guatemala	Negative	0.171041	0.178281	0.265158	0.178281	0.19276	0.0552036	0.0624434	0.0190045	0.269985	6.60724	1
DO-143	Guatemala	Positive	4.18841	3.08696	4.27536	2.50725	5.72464	0.0724638	-0.0144928	-0.101449	0.0241546	57.6087	1
DO-144	Guatemala	Borderline	2.06767	0.157895	0.12782	0.112782	0.12782	-0.0225564	-0.0526316	-0.0676692	12.7093	27.4461	1
DO-145	Guatemala	Negative	0.0477569	0.0448625	0.0564399	0.322721	0.568741	-0.0332851	0.166425	0.0767004	0.253256	5.63483	1
DO-146	Guatemala	Borderline	1.97196	0.401869	0.551402	0.271028	0.831776	-0.0280374	0.0841121	0.17757	13.8723	36.5389	1
DO-147	Guatemala	Negative	0.931271	1.17869	1.17869	0.752577	1.02749	-0.140893	0.024055	-0.195876	0.5189	26.5808	1
DO-148	Guatemala	Negative	0.31746	0.595238	0.563492	0.444444	1.15873	-0.126984	-0.0952381	-0.0793651	2.17725	14.7169	1
DO-149	Guatemala	Positive	0.725926	1.76296	1.85185	1.57778	1.8963	-0.177778	-0.318519	-0.2	-0.530864	12.921	1
DO-15	Guatemala	ND	-3.4	-1.6	-1.1	0	-0.7	1.8	3	1.7	-11.6	-171.933	1
DO-150	Guatemala	Positive	2.6185	1.83237	7.75145	1.3237	1.53179	0.121387	0.00578035	-0.179191	0.414258	43.2813	1
DO-151	Guatemala	Negative	0.14433	-0.014433	0.0597938	0.0474227	-0.00412371	-0.057732	-0.0639175	-0.0226804	0.214433	3.5945	1
DO-152	Guatemala	Negative	0.409563	0.234927	0.434511	0.0519751	0.0686071	0.043659	-0.022869	-0.047817	1.51559	13.5793	1
DO-153	Guatemala	Negative	0.0804598	0.111111	0.0804598	0.0651341	0.0498084	0.0344828	-0.0268199	-0.0268199	1.98084	25.7458	1
DO-154	Guatemala	Negative	0.035461	0.182033	0.130024	0.0638298	0.115839	-0.0118203	-0.0591017	-0.0212766	2.54295	7.53901	1
DO-155	Guatemala	Negative	0.121764	0.0373921	0.35187	0.0412272	0.0373921	-0.0393097	-0.012464	-0.0162991	4.11282	6.85363	1
DO-156	Guatemala	Negative	0.663866	1.33613	0.932773	0.596639	0.865546	-0.0252101	-0.226891	-0.243697	4.91036	28.1148	1
DO-157	Guatemala	Negative	0.572816	0.92233	0.861304	0.733703	0.511789	0.0457698	0.073509	-0.0873786	1.135	9.73417	1
DO-158	Guatemala	Negative	0.319601	0.133555	0.585382	0.0857143	0.0910299	-0.0392027	0.00598007	-0.0312292	0.430343	4.83699	1
DO-159	Guatemala	Negative	0.381818	0.224242	0.157576	0.224242	0.212121	-0.0121212	-0.0363636	-0.00606061	2.81616	11.8545	1
DO-16	Guatemala	Negative	-2.52941	-3	-3.82353	-1.94118	-5.47059	1.35294	3.11765	1.47059	-14.2157	-214.059	1
DO-160	Guatemala	Negative	0.0290698	0.0639535	0.0232558	0	0.00581395	-0.0232558	-0.0174419	-0.0232558	0.277132	11.8895	1
DO-161	Guatemala	Negative	0.0208562	-0.0274424	-0.0581778	-0.0713502	-0.0406147	-0.0318332	-0.0713502	-0.0362239	0.632638	7.86572	1
DO-162	Guatemala	Negative	0.158501	0.0317003	0.054755	-0.00288184	0.0317003	-0.00288184	-0.0259366	-0.0259366	2.35639	20.439	1
DO-163	Guatemala	Negative	0.108359	-0.0773994	-0.0526316	-0.0773994	0.0464396	-0.0402477	-0.114551	-0.0526316	2.60578	23.5015	1
DO-164	Guatemala	Negative	0.0339213	0.0176391	0.109905	-0.00407056	0.0556309	-0.0257802	0.0122117	0.00135685	2.2483	8.89145	1
DO-165	Guatemala	Negative	0.0857143	0.0231293	0.00136054	-0.00136054	0.0122449	0.00136054	-0.00680272	-0.00408163	0.413152	5.04989	1
DO-166	Guatemala	Negative	-0.0139969	0.066874	0.166407	0.0357698	0.0730949	-0.0264386	-0.0388802	-0.0824261	0.82789	10.4992	1
DO-167	Guatemala	Negative	0.0444576	0.0136337	0.0349733	0.025489	0.00652045	-0.0100771	-0.00770599	-0.0124481	0.556609	4.21755	1
DO-168	Guatemala	Negative	0.294118	0.223529	0.152941	0.0352941	0.176471	0.0117647	0.223529	-0.0117647	29.5725	42.3098	1
DO-169	Guatemala	Negative	0.921569	0.0784314	0.0392157	0.352941	0.156863	0.156863	0.0392157	-0.0588235	4.73856	37.7843	1
DO-17	Guatemala	Negative	0	-0.5	0.25	-0.5	0.75	-3.75	-5.5	-1.75	228.917	486.917	1
DO-170	Guatemala	Borderline	1.74641	0.559809	0.69378	0.311005	0.177033	-0.129187	0.177033	-0.0909091	20.6172	34.244	1
DO-171	Guatemala	Negative	0.212766	0.744681	0.255319	0.0531915	0.0319149	0.0319149	0.0531915	0	7.19858	15.0142	1
DO-172	Guatemala	Negative	0.112245	0.173469	0.132653	0.0306122	0.0102041	0.0306122	0.0204082	0.0102041	3.04762	12.3741	1
DO-173	Guatemala	Negative	0.527778	0.583333	0.444444	0.0555556	0.166667	-0.0277778	0	0	14.9167	38.0648	1
DO-174	Guatemala	Negative	0.322239	0.086233	0.0983359	0.00151286	0.0075643	0.0136157	-0.0166415	0.00151286	0.30005	7.46899	1
DO-175	Guatemala	Negative	-0.0422535	1.05634	0.0985915	-0.028169	0.0422535	-0.084507	0	-0.0422535	3.87324	17.9108	1
DO-176	Guatemala	Borderline	7.81385	0.714286	0.52381	0.125541	0.0995671	0.168831	0.047619	0.116883	0.203463	10.3045	1
DO-177	Guatemala	Borderline	1.87671	1.21918	1.05479	-0.369863	-0.0410959	-0.150685	-0.260274	-0.0958904	1.84018	68.5434	1
DO-178	Guatemala	Negative	0.128492	0.217877	0.351955	-0.00558659	0.106145	-0.0726257	-0.00558659	0.0614525	1.81192	28.0168	1
DO-179	Guatemala	Negative	0.390476	0.238095	0.504762	-0.257143	-0.0285714	-0.6	-0.485714	-0.180952	3.27302	48.3778	1
DO-18	Guatemala	Negative	-1.14876	-2.80165	-4.15702	-3.99174	-3.95868	0.867769	0.438017	0.735537	-16.686	-55.8926	1
DO-180	Guatemala	Negative	0.976331	0.763314	0.739645	-0.0177515	0.147929	-0.136095	-0.0887574	-0.112426	2.37278	32.9684	1
DO-181	Guatemala	Negative	0.0812183	0.142132	0.0507614	0.0406091	0.0609137	0.0101523	0.0456853	0.0253807	2.28426	8.54146	1
DO-182	Guatemala	Negative	0.286713	0.230769	0.244755	0.118881	0.202797	-0.048951	0.034965	-0.041958	2.32401	9.53613	1
DO-183	Guatemala	Negative	1.21519	0.164557	0.126582	0.0506329	0.0253165	0.0253165	0.0379747	0.0253165	3.61603	17.8692	1
DO-184	Guatemala	Negative	0.100304	0.234043	0.12462	-0.0334347	-0.00911854	-0.0212766	0.0273556	-0.0212766	8.7771	15.772	1
DO-185	Guatemala	Borderline	1.85057	-0.0574713	0.37931	0.0344828	-0.0114943	0.126437	-0.0574713	-0.0574713	13.5441	33.4368	1
DO-186	Guatemala	Negative	0.0837438	0.1133	0.0837438	-0.0246305	-0.0246305	0.00492611	-0.0246305	-0.0246305	2.99015	13.4269	1
DO-187	Guatemala	Negative	0.0769231	0.0512821	0.0512821	0	0.00854701	0.034188	-0.0512821	0.0769231	2.11966	12.3305	1
DO-188	Guatemala	Negative	0.109792	0.240356	0.074184	0.0504451	0.0385757	0.0148368	-0.0326409	-0.0563798	1.75964	16.8813	1
DO-189	Guatemala	Negative	0.342105	0.315789	0.144737	0.0131579	0.0131579	0.0394737	0.289474	-0.0131579	2.64035	19.1228	1
DO-19	Guatemala	Negative	-1.8125	-2.78125	-5.875	-6.25	-3.34375	1.28125	0.375	1.21875	-17.3229	-71.1146	1
DO-190	Guatemala	Negative	0.130435	0.286957	0.217391	0.0434783	0.147826	0.0608696	0.113043	-0.00869565	1.77681	27.0638	1
DO-191	Guatemala	Negative	0.410405	0.429672	0.38343	0.121387	0.0944123	0.0366089	0.00578035	0.0520231	0.613359	5.5562	1
DO-192	Guatemala	Negative	0.949045	1.05096	0.617834	0.159236	-0.0700637	-0.0191083	-0.146497	0.0828025	4.74522	30.5626	1
DO-193	Guatemala	Negative	1.37101	1.10435	0.466667	0.234783	0.153623	0.084058	0.0492754	0.0492754	1.31691	14.7043	1
DO-194	Guatemala	Negative	0.959828	0.253945	0.133429	0.0301291	0.0071736	-0.00430416	0.0301291	0.0071736	0.871832	7.06217	1
DO-195	Guatemala	Negative	1.26047	0.32093	0.302326	0.0697674	0.0232558	0.0604651	0.00465116	0.125581	0.426357	11.6388	1
DO-196	Guatemala	Negative	0.456265	0.196217	0.101655	0.0070922	0.00236407	0.00236407	-0.0118203	-0.0118203	0.216706	6.07644	1
DO-197	Guatemala	Negative	1	0.764706	0.344538	0.109244	0.0420168	0.00840336	-0.092437	-0.00840336	6.89916	21.9468	1
DO-198	Guatemala	Borderline	6.95516	1.05381	0.910314	0.0493274	0.0672646	0.0493274	-0.0224215	0.156951	1.55007	21.6039	1
DO-199	Guatemala	Negative	1.44656	0.67696	0.27791	0.0593824	0.087886	0.0593824	-0.0166271	0.0023753	3.98654	12.5376	1
DO-2	Guatemala	ND	-2.64286	-0.642857	-0.964286	0.0357143	-1.32143	1.64286	1.03571	1.78571	-2.83333	-74.0952	1
DO-20	Guatemala	Positive	5.75	9.5	18	14.25	23.5	-4.25	-4.25	0.5	137.5	565.5	1
DO-200	Guatemala	Borderline	1.66441	1.23051	0.444068	0.281356	0.444068	0.0779661	-0.0305085	0.0644068	0.389831	18.3514	1
DO-21	Guatemala	Negative	0.278689	0.232787	0.331148	0.147541	0.193443	0.042623	0.121311	0.0295082	2.63934	16.2874	1
DO-22	Guatemala	Negative	0.476636	0.17757	0.700935	0.439252	0.0280374	-0.046729	-0.121495	0.140187	19.1433	86.2087	1
DO-23	Guatemala	Borderline	0.949686	2.00629	0.823899	0.874214	0.295597	0.245283	-0.081761	-0.0314465	7.05451	58.3082	1
DO-24	Guatemala	Negative	0.0166986	0.0287435	0.0199836	0.0396934	0.0112237	0.0221736	0.00355872	0.00903367	0.906561	2.68264	1
DO-25	Guatemala	Negative	0.238626	0.149489	0.134633	0.00835655	0.0380687	0.0232126	-0.0176416	0.0120706	1.6091	8.39585	1
DO-26	Guatemala	Negative	0.102417	0.166858	0.0517837	0.0241657	0.0333717	-0.00805524	-0.00805524	0.00575374	5.78865	10.318	1
DO-27	Guatemala	Negative	0.0883608	0.107861	0.0956734	-0.00670323	0.00304692	-0.0115783	-0.0213285	0.0371725	1.53463	6.0587	1
DO-28	Guatemala	Negative	0.981735	0.616438	0.634703	-0.0410959	0.251142	0.123288	0.0502283	0.342466	11.551	43.8798	1
DO-29	Guatemala	Negative	0.423129	0.15102	0.254422	0.189116	0.0802721	0.0367347	0.00952381	0.00952381	2.86848	13.9887	1
DO-3	Guatemala	ND	-0.766234	-1.07792	-3	-2.22078	-0.714286	2.24675	0.688312	3.75325	-28.1602	-99.4675	1
DO-30	Guatemala	Negative	0.278689	0.232787	0.331148	0.147541	0.193443	0.042623	0.121311	0.0295082	2.63934	16.2874	1
DO-31	Guatemala	Borderline	0.0310559	4.35404	0.130435	-0.217391	-0.167702	0.10559	-0.242236	-0.0434783	30.764	55.1284	1
DO-32	Guatemala	Negative	0.0661157	0.0495868	-0.107438	0.00826446	0.0330579	0.0247934	-0.0743802	0.0413223	1.10193	18.2094	1
DO-33	Guatemala	Negative	0.239264	0.0511247	-0.0224949	0.0838446	0.198364	-0.0388548	0.0102249	0.0102249	8.83095	17.9543	1
DO-34	Guatemala	Negative	-0.0629371	0.160839	-0.0629371	1.16783	-0.034965	-0.0909091	-0.202797	-0.0629371	22.7995	64.1422	1
DO-35	Guatemala	Negative	0.132438	0.0556622	0.201536	0.147793	-0.00575816	0.0786948	0.0786948	0.0326296	4.57262	17.0205	1
DO-36	Guatemala	Negative	-0.282297	0.0813397	0.196172	-0.301435	-0.5311	0.0430622	-0.301435	0.157895	21.1978	42.7352	1
DO-37	Guatemala	Negative	0.39823	0.327434	0.115044	-0.380531	0.079646	0.327434	-0.274336	0.00884956	6.32153	81.3186	1
DO-38	Guatemala	Negative	0.455497	0.287958	0.371728	-0.109948	0.0366492	-0.0471204	-0.235602	-0.0052356	7.12914	47.4223	1
DO-39	Guatemala	Borderline	0.0204082	0.510204	1.27211	2.33333	0.537415	0.0204082	0.047619	0.292517	19.5306	66.3515	1
DO-4	Guatemala	ND	-2.45946	-7.43243	-6.78378	-3.86486	-0.945946	2.94595	-0.513514	2.62162	-19.7928	-235	1
DO-40	Guatemala	Borderline	1.24	-0.52	2.12	-0.2	0.36	0.36	0.28	-0.36	14.7867	198.84	1
DO-41	Guatemala	Borderline	0.26087	0.182609	0.130435	2.90435	0.13913	0.0347826	0.0956522	0.0173913	2.96812	18.8986	1
DO-42	Guatemala	Negative	0.367876	0.202073	0.0777202	0.119171	0.0777202	0.119171	0.0259067	-0.0259067	1.28325	18.1675	1
DO-43	Guatemala	Negative	0.125	0.0714286	0.142857	0.285714	0.0178571	0.0892857	-0.0178571	0.0357143	5.41667	38.5	1
DO-44	Guatemala	Negative	0.450237	0.35545	0.488152	0.260664	0.165877	0.0331754	-0.00473934	0.146919	8.05213	34.9968	1
DO-45	Guatemala	Negative	0.119192	0.143434	0.167677	0.0545455	0.0787879	0.143434	-0.0020202	0.0868687	5.69764	17.0485	1
DO-46	Guatemala	Negative	0.526627	0.573964	0.12426	0.195266	0.242604	0.147929	0.0532544	0.00591716	15.2643	46.7909	1
DO-47	Guatemala	Negative	0.323944	0.661972	0.267606	0.15493	0.661972	0.577465	0.0985915	0.0985915	20.1737	62.9718	1
DO-48	Guatemala	Positive	2.14286	2.14286	2.14286	2.42857	2	-0.285714	1	0.428571	86.8095	259.476	1
DO-49	Guatemala	Negative	0.395918	0.24898	0.379592	-0.0285714	0.0367347	-0.044898	-0.0612245	0.281633	4.88571	36.8748	1
DO-5	Guatemala	ND	0.62963	-0.777778	-2.33333	-1.96296	-5.59259	5.22222	1	5.07407	-5.12346	-147.642	1
DO-50	Guatemala	Negative	0.3	0.278571	0.207143	0.228571	0.2	0.1	0.0642857	0.0571429	1.77143	14.9857	1
DO-51	Guatemala	Negative	0.468278	0.564955	0.311178	0.311178	0.0936556	0.0936556	-0.0755287	0.274924	9.22155	30.0232	1
DO-52	Guatemala	Negative	0.216216	0.135135	0.972973	0.378378	0.351351	0.162162	-0.108108	0.0810811	4.69369	59.0901	1
DO-53	Guatemala	ND	1.62222	1.8	0.866667	-0.155556	-0.111111	-0.333333	0.0222222	0.2	25.563	107.43	1
DO-54	Guatemala	ND	0.714286	4.71429	3	4.14286	1.57143	1.57143	-0.714286	4.42857	256.524	603.19	1
DO-55	Guatemala	ND	2.38462	4.23077	1.84615	0.769231	-0.153846	1.38462	0.230769	0.615385	142.744	197.308	1
DO-56	Guatemala	ND	3.85714	1	2.04202	2.17647	0.764706	0.630252	-0.0420168	0.663866	12.7647	72.3053	1
DO-57	Guatemala	Borderline	14.0513	1.07692	0.512821	0.179487	0.307692	0.102564	-0.102564	0.0769231	22.5556	60.7949	1
DO-58	Guatemala	Negative	-0.00833333	0.225	-0.0333333	-0.104167	-0.0958333	0.108333	0.466667	-0.0458333	0.558333	8.94444	1
DO-59	Guatemala	Negative	-0.0666667	0.318519	0.481481	0.288889	0.155556	0.614815	0.037037	0.496296	5.28642	40.1901	1
DO-6	Guatemala	ND	0.873016	-2.04762	-2.61905	-4.71429	-5.92063	5	-1.47619	3.73016	-73.6667	-136.312	1
DO-60	Guatemala	Negative	1.29167	1.20833	0.875	0.75	0.25	0.125	0.416667	-0.125	22.6528	104.625	1
DO-61	Guatemala	Positive	6.23077	4.69231	1.61538	-1.15385	-1.46154	4.38462	-1.46154	1.92308	135.974	695.154	1
DO-62	Guatemala	ND	0.849057	3.11321	1.07547	1.37736	0.924528	1	-0.283019	0.245283	36.2201	159.289	1
DO-63	Guatemala	Positive	11.3704	2.62963	0.45679	-0.0864198	0.0123457	0.950617	-0.283951	0.851852	24.6379	113.494	1
DO-64	Guatemala	Negative	-5.37838	-4.18919	-2.67568	-0.837838	-1.7027	-1.48649	0.027027	0.459459	-23.4685	-235.865	1
DO-65	Guatemala	ND	1.36364	2.63636	2.63636	2.45455	2.81818	1.72727	1.36364	1.18182	107.606	431.606	1
DO-66	Guatemala	ND	6.88235	9.23529	2.64706	0.529412	1	1.47059	-1.11765	0.0588235	69.4706	556.843	1
DO-67	Guatemala	Negative	-1.64407	-1.0339	-0.423729	0.864407	-0.152542	-0.0847458	0.728814	0.59322	-58.5028	-172.989	1
DO-68	Guatemala	Negative	0.369527	0.313485	0.194396	0.061296	0.061296	0.0753065	0.0192644	0.0472855	3.63865	16.6451	1
DO-69	Guatemala	Negative	0.378641	0.378641	0.378641	0.165049	0.106796	0.436893	-0.0679612	0.0873786	19.8091	46.7864	1
DO-7	Guatemala	Positive	0.563636	0.927273	1.07273	1.50909	5.50909	-5.18182	0.2	-3.87273	22.4788	169.048	1
DO-70	Guatemala	Negative	0.815385	1	0.815385	0.415385	0.138462	0.907692	0.138462	0.384615	4.54872	74.7231	1
DO-71	Guatemala	Negative	0.164835	0.21978	0.208791	0.373626	0.032967	0.0989011	-0.032967	0.021978	7.93773	26.8755	1
DO-72	Guatemala	Borderline	4.99005	0.402985	-0.0348259	-0.0248756	-0.00497512	0.0149254	-0.0746269	0.0845771	1.05307	19.8723	1
DO-73	Guatemala	Borderline	1.60541	0.481081	-0.0810811	0.459459	-1.24865	-0.621622	-0.643243	0.027027	14.2541	50.391	1
DO-74	Guatemala	Negative	0.269364	0.283237	0.158382	0.0520231	-0.017341	0.0427746	-0.0728324	-0.0404624	1.17881	8.99383	1
DO-75	Guatemala	Negative	0.518519	0.388889	0.212963	0.037037	0.0277778	0.0555556	0.0277778	-0.101852	1.03704	20.3086	1
DO-76	Guatemala	Negative	0.431072	0.352298	0.26477	0.0371991	0.0109409	0.0196937	-0.02407	-0.0415755	7.12691	16.7491	1
DO-77	Guatemala	Negative	0.424	0.344	0.288	0.08	0.12	0.04	0.072	0.08	6.528	17.104	1
DO-78	Guatemala	Negative	0.418398	0.323442	0.181009	0.192878	0.00296736	0.264095	-0.127596	0.121662	5.273	26.1157	1
DO-79	Guatemala	Negative	0.248677	0.111111	0.037037	0.047619	0.015873	0.185185	0.153439	0.111111	7.57143	24.7072	1
DO-8	Guatemala	ND	12.5789	14.4737	14.2632	17.4211	21.8421	-0.473684	14.0526	-1.52632	213.772	496.719	1
DO-80	Guatemala	Negative	0.418919	0.513514	0.243243	0.364865	0.0675676	0.148649	0.22973	0.0810811	4.0991	29.5045	1
DO-81	Guatemala	Borderline	0.180915	0.284294	1.5169	0.260437	0.141153	0.101392	0.0218688	0.0457256	0.639496	17.7581	1
DO-82	Guatemala	Negative	0.285714	0.25	1.07143	0	0	-0.142857	-0.0714286	-0.107143	18.2381	69.6905	1
DO-83	Guatemala	ND	3.01709	2.33333	1.03419	0.863248	-0.025641	-0.196581	-0.162393	-0.128205	2.26496	62.0256	1
DO-84	Guatemala	Negative	1.42553	0.808511	0.574468	0.234043	0.170213	0.148936	0.0851064	0.0638298	5.51064	42.7163	1
DO-85	Guatemala	Negative	0.276941	0.142526	-0.00579374	-0.0104287	0.0127462	-0.0104287	-0.0243337	-0.0382387	1.69525	9.81576	1
DO-86	Guatemala	Negative	0.642458	0.687151	0.329609	0.128492	0.128492	-0.00558659	-0.0949721	-0.117318	2.71322	44.8138	1
DO-87	Guatemala	Negative	0.2	0.407407	0.259259	0.348148	0.259259	0.259259	-0.037037	-0.037037	6.04691	56.7136	1
DO-88	Guatemala	Negative	0.414286	0.557143	0.214286	0.185714	0.271429	0.0285714	0.0571429	-0.0142857	1.6619	27.9	1
DO-89	Guatemala	Negative	0.346705	0.335244	0.186246	0.0830946	0.106017	0.0143266	-0.00859599	0.0143266	6.7192	24.4919	1
DO-9	Guatemala	ND	-1.36735	-1.85714	-3.40816	-3.08163	-4.22449	3.53061	0.183673	3.28571	-23.1361	-182.537	1
DO-90	Guatemala	Negative	0.686275	1.27451	0.529412	0.803922	-0.137255	-0.333333	-0.294118	-0.254902	16.3464	75.7974	1
DO-91	Guatemala	Negative	0.126928	0.126928	0.0652432	-0.0059312	0.0272835	0.0652432	0.0130486	0.00830368	4.60301	10.5342	1
DO-92	Guatemala	Negative	0.626506	0.325301	0.120482	0.192771	0.337349	0.0722892	0.228916	0.228916	6.05221	22.2851	1
DO-93	Guatemala	Borderline	2.59012	0.377778	0.2	0.0222222	0.180247	0.0320988	-0.017284	-0.017284	2.67572	23.344	1
DO-94	Guatemala	Negative	0.810651	0.213018	1.19527	0.307692	0.295858	0.100592	0.035503	0.0118343	2.01972	11.7278	1
DO-95	Guatemala	Negative	0.460674	0.292135	0.157303	0.179775	0.325843	0.0449438	0.0224719	0.0674157	10.9963	22.6142	1
DO-96	Guatemala	Negative	0.113898	0.0971787	0.0261233	0.0344828	0.0261233	-0.0198537	0.0135841	0.0721003	1.37618	8.87461	1
DO-97	Guatemala	Negative	0.560976	1.26829	0.439024	0.634146	0.536585	0.487805	-0.707317	-0.0243902	7.2439	65.0813	1
DO-98	Guatemala	Borderline	1.52174	1.28261	1.02174	0.195652	0.0652174	0.217391	0.108696	0	12.0942	53.8768	1
DO-99	Guatemala	Negative	0.4	0.516667	0.25	0.116667	0.5	-0.116667	-0.0833333	0.1	2.37222	36.4833	1
Ivette_ME_317_02May2018	Honduras	ND	2.62281	1.70175	2.29825	1.4386	1.83333	1.15789	1.14912	1.31579	2.23977	20.6082	1
Ivette-SZ_167	Honduras	Negative	0.90566	0.962264	0.867925	0.811321	0.830189	0.90566	0.679245	0.830189	1.22013	19.2327	1
Ivette-SZ_190	Honduras	Positive	7.48913	2.33696	2	1.20652	1.15217	1.11957	0.913043	0.836957	2.3913	14.5	1
Ivette-SZ_274	Honduras	Negative	0.615385	0.941176	0.529412	0.773756	0.886878	0.742081	0.651584	0.723982	2.35897	13.0739	1
Sample 29_MN_07_Metadata	Honduras	Positive	18	2.7037	2.88889	2.96296	0.259259	0.814815	0	0.148148	1.39506	79.9136	1
Sample 30_MN_23_Metadata	Honduras	Positive	10.5455	2.57576	2.9697	0.363636	0.424242	0.363636	0.393939	-0.515152	4.66667	67.4141	1
Sample 31_MN_25_Metadata	Honduras	Positive	7.90909	2.45455	4.18182	0.590909	0.545455	-0.0909091	0.136364	-0.272727	6.36364	101.788	1
Sample 32_MN_27_Metadata	Honduras	Positive	10.9403	2.52239	4.22388	0.910448	1.08955	0.492537	-0.0447761	0.134328	4.23383	64.4328	1
Sample_12_MN_01	Honduras	Positive	22.9753	3.07407	3.5679	2.08642	1.88889	0.0617284	0.407407	0.555556	23.2387	252.737	1
Sample_13_MN_02	Honduras	ND	19.1682	5.78505	5.65421	3.74766	2.00935	1.31776	0.233645	0.700935	17.2181	79.6854	1
Sample_14_MN_03	Honduras	Positive	9.76596	3.84985	5.45714	3.04012	1.26018	0.0492401	-0.0772036	-0.0480243	2.32604	13.1386	1
Sample_15_MN_04	Honduras	ND	-138.333	-25.8889	-39.4444	-20.7778	-20.3333	7.22222	-52.7778	6.11111	-151.222	-488.556	1
Sample_16_MN_06	Honduras	Positive	3.76923	1.61538	2.17582	1.51648	0.769231	-0.0549451	-0.142857	0.131868	11.1465	19.8645	1
Sample_17_MN_11	Honduras	Negative	1	0.823009	1.46018	-1.83186	-1.0885	0.469027	0.964602	1.0708	0.303835	55.7375	1
Sample_18_MN_12	Honduras	Positive	13.7425	3.58683	2.58084	-0.628743	0.616766	0.185629	0.54491	-0.125749	4.0499	37.8703	1
Sample_19_MN_13	Honduras	Positive	-21.6154	-8.53846	-1.46154	-7.92308	-7.30769	1.46154	-1.76923	3.30769	-14.4872	-307.718	1
Sample_20_MN_20	Honduras	Positive	8.46961	4.73481	1.46409	0.734807	4.07182	-0.104972	-0.0828729	-0.834254	3.68877	44.9116	1
Sample_21_MN_09	Honduras	ND	5.50411	2.34795	2.1726	1.03288	1.13151	0.80274	0.846575	0.923288	1.58009	23.3196	1
Sample_22_MN_15	Honduras	Positive	4.41397	2.77172	2.79216	1.51789	0.911414	0.495741	0.448041	0.182283	1.53833	15.6167	1
Sample_23_MN_16	Honduras	Positive	-19.7742	-10.0968	-13.1935	-3.25806	-3	-0.677419	1.25806	3.96774	-9.88172	-262.785	1
Sample_24_MN_17 -	Honduras	Borderline	2.2691	0.275748	0.162791	0.0232558	0.0830565	-0.089701	0.0166113	-0.129568	0.747508	13.5404	1
Sample_25_MN_18	Honduras	Positive	1.91465	2.82931	0.68438	0.246377	-0.268921	-0.0434783	-0.352657	0.00805153	1.24477	13.7493	1
Sample_26_MN_19	Honduras	Positive	5.56566	1.64646	2.13131	0.757576	0.838384	0.111111	-0.252525	0.151515	3.19529	79.3434	1
Sample_27_MN_21	Honduras	ND	12.9245	2.92453	2.62264	0.358491	0.283019	-0.358491	-0.283019	-0.735849	4.71069	71.2013	1
Sample_28_MN_22	Honduras	Positive	15.0723	4.42169	7.45783	1.62651	2.3012	0.903614	0.277108	0.13253	13.0321	89.241	1
Sample10_MNM_13_Metadata20072018	Honduras	Positive	0.0822943	0.730673	0.785536	0.695761	0.780549	0.9202	0.740648	1.00998	0.396509	-10.862	1
Sample11_MNM_18_Metadata20072018	Honduras	Positive	113.235	33	30.4118	8.52941	10.1765	-2.52941	-2.29412	-4.88235	58.6471	552.451	1
Sample5_MNM_05_Metadata20072018	Honduras	ND	41.9057	3.33962	4.16981	2.13208	3.56604	1.60377	1.45283	1.22642	10.8868	209.73	1
Sample6_MNM_07_Metadata20072018	Honduras	Positive	5.30357	1.78571	2.94643	1.625	1.32143	-0.696429	1	0.553571	9.67857	44.3929	1
Sample7_MNM_08_Metadata20072018	Honduras	ND	3.60465	2.86047	1.68217	1.52713	1.46512	1.03101	1.12403	1.31008	8.95866	72.4625	1
Sample8_MNM_09__Metadata20072018	Honduras	Positive	17	2.19149	19.6383	7.97872	5.34043	1.25532	2.10638	1.68085	13.9362	149.312	1
Sample9_MNM_12_Metadata20072018	Honduras	Positive	-1.0404	-1.18182	-0.858586	-0.858586	-0.474747	-1.44444	-0.838384	0.494949	-1.3569	-46.5152	1
GS1305	Sri Lanka	Positive	7.16216	2.83784	2.62162	1	4.13514	-0.621622	-2.67568	-0.297297	61.1802	287.847	1
GS1346	Sri Lanka	Positive	1.19753	2.28395	2.08642	1.04938	3.17284	0.407407	0.802469	0.111111	34.9424	129.889	1
GS1393	Sri Lanka	ND	2.07407	1.44444	1.18519	0.555556	1.2963	-0.037037	-0.37037	0.333333	29.3333	93.4815	1
GS1467	Sri Lanka	Negative	0.566265	0.855422	0.566265	0.0843373	0.807229	-0.0120482	-0.204819	0.373494	13.2249	128.438	1
GS1468D	Sri Lanka	Borderline	0.294118	0.952941	1.94118	0.764706	1.23529	-0.411765	-0.505882	0.152941	55.7608	125.282	1
GS1475D	Sri Lanka	Positive	1.68571	1.53333	1.53333	2.21905	0.580952	0.92381	0.314286	1.11429	16.0222	97.3683	1
GS1514	Sri Lanka	Negative	-0.147541	-0.180328	-0.213115	0.114754	-0.245902	-0.639344	-0.147541	-0.0491803	54.5519	87.9071	1
GS1597	Sri Lanka	Positive	0.578947	1.10526	3.68421	3.94737	1.10526	3.47368	-0.526316	3.73684	88.7193	141.246	1
GS1599	Sri Lanka	ND	2.87755	4.18367	2.38776	1.16327	1.16327	1.08163	-0.795918	0.591837	108.483	212.211	1

## Sheet: Sheet2
Filename	ZIKV		P-ositive	85
ARBOHIV28	Negative		B-orderline	44	*note that "borderline" samples were counted as "positive" for our analysis
ARBOHIV33	Negative		N-egative	166
ARBOHIV35	ND		ND = background issues yielding questionable results	51
ARBOHIV68	Borderline
DO-1	ND		total (uncharacterized)	346
DO-10	ND
DO-100	Negative
DO-101	Negative
DO-102	Negative
DO-103	Negative
DO-104	Negative
DO-105	Negative
DO-106	Negative
DO-107	Negative
DO-108	Negative
DO-109	Negative
DO-11	ND
DO-110	Borderline
DO-111	Negative
DO-112	Negative
DO-113	Negative
DO-114	Negative
DO-115	Negative
DO-116	Negative
DO-117	Negative
DO-118	Negative
DO-119	Negative
DO-12	ND
DO-120	Borderline
DO-121	Negative
DO-122	Negative
DO-123	Negative
DO-124	Borderline
DO-125	Borderline
DO-126	Negative
DO-127	Negative
DO-128	Negative
DO-129	Negative
DO-13	ND
DO-130	Negative
DO-131	Negative
DO-132	ND
DO-133	Negative
DO-134	Negative
DO-135	ND
DO-136	Negative
DO-137	Negative
DO-138	Negative
DO-139	ND
DO-14	Negative
DO-140	Negative
DO-141	Negative
DO-142	Negative
DO-143	Positive
DO-144	Borderline
DO-145	Negative
DO-146	Borderline
DO-147	Negative
DO-148	Negative
DO-149	Positive
DO-15	ND
DO-150	Positive
DO-151	Negative
DO-152	Negative
DO-153	Negative
DO-154	Negative
DO-155	Negative
DO-156	Negative
DO-157	Negative
DO-158	Negative
DO-159	Negative
DO-16	Negative
DO-160	Negative
DO-161	Negative
DO-162	Negative
DO-163	Negative
DO-164	Negative
DO-165	Negative
DO-166	Negative
DO-167	Negative
DO-168	Negative
DO-169	Negative
DO-17	Negative
DO-170	Borderline
DO-171	Negative
DO-172	Negative
DO-173	Negative
DO-174	Negative
DO-175	Negative
DO-176	Borderline
DO-177	Borderline
DO-178	Negative
DO-179	Negative
DO-18	Negative
DO-180	Negative
DO-181	Negative
DO-182	Negative
DO-183	Negative
DO-184	Negative
DO-185	Borderline
DO-186	Negative
DO-187	Negative
DO-188	Negative
DO-189	Negative
DO-19	Negative
DO-190	Negative
DO-191	Negative
DO-192	Negative
DO-193	Negative
DO-194	Negative
DO-195	Negative
DO-196	Negative
DO-197	Negative
DO-198	Borderline
DO-199	Negative
DO-2	ND
DO-20	Positive
DO-200	Borderline
DO-21	Negative
DO-22	Negative
DO-23	Borderline
DO-24	Negative
DO-25	Negative
DO-26	Negative
DO-27	Negative
DO-28	Negative
DO-29	Negative
DO-3	ND
DO-30	Negative
DO-31	Borderline
DO-32	Negative
DO-33	Negative
DO-34	Negative
DO-35	Negative
DO-36	Negative
DO-37	Negative
DO-38	Negative
DO-39	Borderline
DO-4	ND
DO-40	Borderline
DO-41	Borderline
DO-42	Negative
DO-43	Negative
DO-44	Negative
DO-45	Negative
DO-46	Negative
DO-47	Negative
DO-48	Positive
DO-49	Negative
DO-5	ND
DO-50	Negative
DO-51	Negative
DO-52	Negative
DO-53	ND
DO-54	ND
DO-55	ND
DO-56	ND
DO-57	Borderline
DO-58	Negative
DO-59	Negative
DO-6	ND
DO-60	Negative
DO-61	Positive
DO-62	ND
DO-63	Positive
DO-64	Negative
DO-65	ND
DO-66	ND
DO-67	Negative
DO-68	Negative
DO-69	Negative
DO-7	Positive
DO-70	Negative
DO-71	Negative
DO-72	Borderline
DO-73	Borderline
DO-74	Negative
DO-75	Negative
DO-76	Negative
DO-77	Negative
DO-78	Negative
DO-79	Negative
DO-8	ND
DO-80	Negative
DO-81	Borderline
DO-82	Negative
DO-83	ND
DO-84	Negative
DO-85	Negative
DO-86	Negative
DO-87	Negative
DO-88	Negative
DO-89	Negative
DO-9	ND
DO-90	Negative
DO-91	Negative
DO-92	Negative
DO-93	Borderline
DO-94	Negative
DO-95	Negative
DO-96	Negative
DO-97	Negative
DO-98	Borderline
DO-99	Negative
GS1305	Positive
GS1346	Positive
GS1393	ND
GS1467	Negative
GS1468D	Borderline
GS1475D	Positive
GS1514	Negative
GS1597	Positive
GS1599	ND
Ivette_ME_317_02May2018	ND
Ivette-SZ_167	Negative
Ivette-SZ_190	Positive
Ivette-SZ_274	Negative
Kevan_ZK0055	Borderline
Kevan_ZK0056	Positive
Kevan_ZK0070	Borderline
Kevan_ZK0100	Borderline
Kevan_ZK0128	Negative
KZ0128	Borderline
Leitura-placa_peptídeos	Positive
MA0001_1	Positive
MA0001	ND
MA0006_1	Negative
MA0006	Positive
MA0007_1	Positive
MA0007	Positive
MA0011	Borderline
MA0014	Positive
MA0015_1	Negative
MA0015	Positive
MA0018	Negative
MA0024	Positive
MA0026	Positive
MA0030	Positive
MA0031	Positive
MA0032.1	ND
MA0032	Positive
MA0036	Negative
MA0037	ND
MA0041	Negative
MA0042	Positive
MA0046.1	Negative
MA0046	ND
MA0047_1	Positive
MA0047	ND
MA0049	Positive
MA0052	ND
MA0056	ND
MA0057	Positive
MA0058_1	Positive
MA0058	Negative
MA0062	Positive
MA0065	Positive
MA0066	Positive
MA0071	Positive
MA0077	ND
MA0082	ND
MA0083	Positive
MA0084	Positive
MA0105	Positive
Sample 29_MN_07_Metadata	Positive
Sample 30_MN_23_Metadata	Positive
Sample 31_MN_25_Metadata	Positive
Sample 32_MN_27_Metadata	Positive
Sample_12_MN_01	Positive
Sample_13_MN_02	ND
Sample_14_MN_03	Positive
Sample_15_MN_04	ND
Sample_16_MN_06	Positive
Sample_17_MN_11	Negative
Sample_18_MN_12	Positive
Sample_19_MN_13	Positive
Sample_20_MN_20	Positive
Sample_21_MN_09	ND
Sample_22_MN_15	Positive
Sample_23_MN_16	Positive
Sample_24_MN_17 -	Borderline
Sample_25_MN_18	Positive
Sample_26_MN_19	Positive
Sample_27_MN_21	ND
Sample_28_MN_22	Positive
Sample10_MNM_13_Metadata20072018	Positive
Sample11_MNM_18_Metadata20072018	Positive
Sample5_MNM_05_Metadata20072018	ND
Sample6_MNM_07_Metadata20072018	Positive
Sample7_MNM_08_Metadata20072018	ND
Sample8_MNM_09__Metadata20072018	Positive
Sample9_MNM_12_Metadata20072018	Positive
ZK-0584.R1	Borderline
ZK-0584	Positive
ZK-0585.R1	ND
ZK-0585	Positive
ZK00100	Borderline
ZK0041.R1	Negative
ZK0041	ND
ZK0043.R1	Positive
ZK0043	Positive
ZK0046.R1	Positive
ZK0046	Positive
ZK0048.R1	Positive
ZK0048	Positive
ZK0055	Borderline
ZK0056.R1	Positive
ZK0056	Positive
ZK0063.R1	Borderline
ZK0063	Borderline
ZK0065.R1	ND
ZK0066.R1	Positive
ZK0069.R1	Positive
ZK0070	Borderline
ZK0072.R1	Borderline
ZK0075.R1	Positive
ZK0075.R3	Positive
ZK0075	Borderline
ZK0099.R1	Positive
ZK0099.R3	Positive
ZK0099	Positive
ZK0100.R1	Borderline
ZK0101.R1	ND
ZK0102.R1	Positive
ZK0104.R1	Borderline
ZK0110.R1	Positive
ZK0110	Positive
ZK0111.R2	Positive
ZK0111.R3	ND
ZK0111	Positive
ZK0112.R1	Borderline
ZK0118.R1	ND
ZK0126.R1	Positive
ZK0128.R2	Negative
ZK0128	Positive
ZK0128DENV	Negative
ZK0130.R1	Positive
ZK0134.R1	ND
ZK0135.R1	Negative
ZK0141.R2	Negative
ZK0141	Positive
ZK0143.R1	Borderline
ZK0144.R1	ND
ZK0147.R1	Negative
ZK0152.R2	Negative
ZK0152.R3	Positive
ZK0152	Negative
ZK0162.R1	Borderline
ZK0621	ND
