# Supplementary material for: Evaluation of ELISA-Based Multiplex Peptides for the Detection of Human Serum Antibodies Induced by Zika Virus Infection across Various Countries
Source: Viruses. 2021 Jul 8;13(7):1319. doi: 10.3390/v13071319 (PMC8310037; doi:10.3390/v13071319)
Supplement: Supplementary file 1 [file viruses-13-01319-s001.zip › viruses-1234307-supplementary/SupplementalTable9-Microneutralization.xlsx]

## Sheet: Sheet1
Aliquot_ID	Peptide ELISA	Dengue NS1	DEN-1 MN	DEN-2 MN	DEN-3 MN	DEN-4 MN	Zika NS1 BOB ELISA	Zika MN	ZIKV MN (Number)	Sample has ELISA data				Key for Peptide ELISA Column
9180501	No ELISA	168.2	95	<10	NR	<10	<10.00	<10	9	--
1210202	No ELISA	24	<10	<10	<10	<10	<10.00	<10	9	--
1210101	No ELISA	838.6	384	107	189	56	<10.00	26	26	--
1210802	No ELISA	609.7	67	27	1124	17	<10.00	15	15	--
1210601	No ELISA	4489	4466	1480	2045	987	<10.00	49	49	--
1211003	No ELISA	21584.4	958	598	2136	1666	66.93	71	71	--
1260102	No ELISA	1203.6	153	30	215	438	<10.00	15	15	--
1211101	No ELISA	<9.0	<10	<10	<10	<10	<10.00	<10	9	--
1211001	No ELISA	9970.7	703	1163	1225	1160	33.03	97	97	--
1211002	No ELISA	641.4	15	<10	227	<10	<10.00	<10	9	--
1260103	No ELISA	5503.6	2712	518	936	1419	30.59	446	446	--
1260101	No ELISA	526.8	<10	54	31	18	<10.00	<10	9	--
1181306	No ELISA	<9.0	<10	<10	<10	<10	<10.00	<10	9	--
1181304	No ELISA	<9.0	<10	<10	<10	<10	<10.00	<10	9	--
1180504	No ELISA	32.7	<10	<10	<10	<10	<10.00	<10	9	--
1180402	No ELISA	5367.6	NR	1054	NR	3815	<10.00	35	35	--
1181502	No ELISA	<9.0	<10	<10	<10	<10	<10.00	<10	9	--
1181503	No ELISA	<9.0	<10	<10	<10	<10	<10.00	<10	9	--
1181101	No ELISA	<9.0	<10	<10	<10	<10	<10.00	<10	9	--
1180501	No ELISA	<9.0	<10	<10	<10	<10	<10.00	<10	9	--
1180502	No ELISA	<9.0	<10	<10	<10	<10	<10.00	<10	9	--
1181302	No ELISA	<9.0	<10	<10	<10	<10	<10.00	<10	9	--
1181402	No ELISA	<9.0	<10	<10	<10	<10	<10.00	<10	9	--
1181401	No ELISA	<9.0	<10	<10	<10	<10	<10.00	<10	9	--
1170905	No ELISA	9.4	<10	<10	<10	<10	<10.00	<10	9	--
1170906	No ELISA	<9.0	NR	<10	NR	<10	<10.00	<10	9	--
1170101	No ELISA	<9.0	<10	<10	<10	<10	<10.00	<10	9	--
1170903	No ELISA	<9.0	<10	<10	<10	<10	<10.00	<10	9	--
1170201	No ELISA	230.7	31	<10	<10	<10	<10.00	<10	9	--
1260201	No ELISA	<9.0	<10	<10	<10	<10	<10.00	<10	9	--
1260202	No ELISA	<9.0	<10	<10	<10	<10	<10.00	<10	9	--
1260301	No ELISA	<9.0	<10	<10	<10	<10	<10.00	<10	9	--
1260302	No ELISA	9.2	<10	<10	<10	28	<10.00	<10	9	--
1260401	No ELISA	430	270	44	103	509	<10.00	<10	9	--
1260601	No ELISA	17.8	<10	<10	<10	33	<10.00	<10	9	--
1260801	No ELISA	110.1	142	<10	38	36	<10.00	15	15	--
1260802	No ELISA	164	113	<10	32	33	<10.00	15	15	--
1230301	No ELISA	<9.0	<10	<10	<10	<10	<10.00	<10	9	--
1230101	No ELISA	99.4	<10	60	20	25	<10.00	<10	9	--
1230102	No ELISA	<9.0	<10	<10	<10	<10	<10.00	<10	9	--
1230103	No ELISA	<9.0	<10	<10	<10	<10	<10.00	<10	9	--
1230302	No ELISA	<9.0	<10	<10	<10	<10	<10.00	<10	9	--
1171301	No ELISA	<9.0	<10	<10	<10	<10	<10.00	<10	9	--
1190602	No ELISA	405.1	284	88	119	65	<10.00	29	29	--
1230403	No ELISA	1737.9	534	95	448	1013	<10.00	64	64	--
1231001	No ELISA	233.8	1412	28	127	23	<10.00	15	15	--
1231002	No ELISA	45	132	<10	31	<10	<10.00	<10	9	--
1261302	No ELISA	114.5	<10	36	13	19	<10.00	<10	9	--
1261303	No ELISA	169.8	<10	124	16	<10	<10.00	<10	9	--
1230402	No ELISA	17272.8	1067	1051	497	313	38.96	107	107	--
1191301	No ELISA	<9.0	NR	<10	NR	<10	<10.00	<10	9	--
1240402	No ELISA	788.8	64	305	198	246	<10.00	13	13	--
1240502	No ELISA	<9.0	<10	<10	<10	<10	<10.00	<10	9	--
1240503	No ELISA	92.8	35	<10	30	120	<10.00	<10	9	--
1231104	No ELISA	84.2	103	11	62	47	<10.00	15	15	--
1243101	No ELISA	203.9	<10	13	<10	25	<10.00	<10	9	--
1243102	No ELISA	384	109	51	55	17	<10.00	28	28	--
1243103	No ELISA	516.6	301	36	142	71	<10.00	29	29	--
1241801	No ELISA	1781.9	NR	127	NR	116	<10.00	14	14	--
1243201	No ELISA	2461.2	883	240	313	987	<10.00	<10	9	--
1242403	No ELISA	128.1	59	<10	31	15	<10.00	14	14	--
1243601	No ELISA	1295.8	22	241	68	20	<10.00	<10	9	--
1243602	No ELISA	2154.5	303	73	307	363	<10.00	199	199	--
1301001	No ELISA	87.2	<10	<10	<10	17	<10.00	<10	9	--
1302002	No ELISA	17.7	<10	<10	<10	<10	<10.00	<10	9	--
1192401	No ELISA	361.6	<10	126	15	<10	<10.00	<10	9	--
1192801	No ELISA	1751.7	2013	171	520	290	<10.00	14	14	--
1301501	No ELISA	944.5	287	250	77	13	<10.00	<10	9	--
1301502	No ELISA	1988.8	52	184	39	32	<10.00	15	15	--
1300701	No ELISA	2382.1	456	167	205	368	<10.00	289	289	--
1280503	No ELISA	67.7	<10	<10	<10	<10	<10.00	<10	9	--
1280505	No ELISA	928.5	25	133	73	13	<10.00	27	27	--
1280506	No ELISA	340.6	53	<10	141	32	<10.00	<10	9	--
1280401	No ELISA	2635.3	1384	397	542	134	<10.00	59	59	--
1280701	No ELISA	1552.5	487	144	291	155	<10.00	16	16	--
1281803	No ELISA	2985.3	482	129	963	302	11.22	27	27	--
1200901	No ELISA	109.8	447	<10	45	16	<10.00	15	15	--
1201301	No ELISA	39018	NR	<10	NR	1512	61.2	116	116	--
1201701	No ELISA	66.4	35	<10	14	<10	<10.00	<10	9	--
1201702	No ELISA	73.9	76	<10	27	<10	<10.00	14	14	--
1201703	No ELISA	103056	10041	856	1651	1599	13.6	117	117	--
1250806	ND	50672.6	6924	4015	5581	1915	63.64	202	202	DO-1				P	Positive
1250801	ND	225.5	1160	36	122	67	<10.00	230	230	DO-2				N	Negative
1250802	No ELISA	507.5	573	18	98	32	<10.00	28	28	--
1250803	ND	428	85	48	101	43	<10.00	14	14	DO-3				ND	ELISA performed but too much background noise
1250804	ND	92.8	155	13	37	15	<10.00	50	50	DO-4				NO ELISA	No ELISA assay performed
1250302	No ELISA	<9.0	<10	<10	<10	<10	<10.00	<10	9	--
1250201	ND	9.6	<10	<10	<10	<10	<10.00	<10	9	DO-5
1270702	ND	525.9	651	269	114	144	<10.00	<10	9	DO-6
1271103	Pos	411.7	204	<10	60	17	<10.00	13	13	DO-7
1011902	ND	2675.4	599	62	275	187	12.67	24	24	DO-8
1011901	ND	314.6	492	31	95	818	<10.00	12	12	DO-9
1012201	ND	80.1	78	<10	47	<10	<10.00	14	14	DO-10
1012202	ND	632.4	33	231	302	27	<10.00	13	13	DO-11
1270701	No ELISA	<9.0	<10	<10	<10	<10	<10.00	<10	9	--
1273101	No ELISA	<9.0	<10	<10	<10	<10	<10.00	<10	9	--
1273102	ND	367.2	108	<10	33	50	<10.00	13	13	DO-12
1272402	ND	1756.4	515	139	298	207	<10.00	57	57	DO-13
1273201	Neg	359.2	621	126	423	245	<10.00	56	56	DO-14
1220601	ND	199.7	312	79	286	320	<10.00	15	15	DO-15
1220602	Neg	1429.5	408	105	549	225	<10.00	15	15	DO-16
1220801	Neg	46.9	<10	<10	<10	16	<10.00	<10	9	DO-17
1220501	Neg	3698.8	711	123	561	512	<10.00	62	62	DO-18
1221503	Neg	809.5	549	68	360	196	<10.00	16	16	DO-19
1221506	Pos	5729.6	1136	94	282	268	16.28	121	121	DO-20
1221502	No ELISA	945.4	460	112	275	340	<10.00	46	46	--
1290805	Neg	622.2	<10	128	12	<10	<10.00	<10	9	DO-21
1290806	Neg	192	206	27	145	128	<10.00	14	14	DO-22
1290807	Pos	170.5	32	<10	33	32	<10.00	13	13	DO-23
1290102	Neg	341	184	17	52	15	<10.00	23	23	DO-24
1221504	Neg	154.9	56	16	27	<10	<10.00	<10	9	DO-25
1221505	Neg	1639.4	501	67	218	156	<10.00	56	56	DO-26
1221603	Neg	<9.0	<10	<10	<10	<10	<10.00	<10	9	DO-27
1290501	Neg	1525.3	253	65	241	40	<10.00	28	28	DO-28
1290601	Neg	7497.1	2046	1163	1940	4152	48.09	75	75	DO-29
1221302	Neg	88.5	<10	972	29	<10	<10.00	<10	9	DO-30
1221303	Pos	489.5	85	65	119	18	<10.00	<10	9	DO-31
1290301	Neg	763.1	1746	276	634	330	<10.00	55	55	DO-32
1290302	Neg	1127.5	325	200	1214	795	<10.00	22	22	DO-33
1290802	Neg	<9.0	<10	<10	<10	<10	<10.00	<10	9	DO-34
1290803	Neg	17.9	<10	<10	<10	<10	<10.00	<10	9	DO-35
1290804	Neg	<9.0	<10	<10	<10	<10	<10.00	<10	9	DO-36
1290703	Neg	53.3	<10	71	<10	<10	<10.00	<10	9	DO-37
1030702	Neg	95.6	<10	<10	<10	129	<10.00	<10	9	DO-38
1032201	No ELISA	116.6	NR	33	NR	NR	<10.00	<10	9	--
1031101	Pos	8578.2	579	127	489	989	<10.00	35	35	DO-39
1032901	Neg	317	183	30	111	22	<10.00	14	14	DO-100
1022301	No ELISA	<9.0	<10	<10	<10	<10	<10.00	<10	9	--
1022701	No ELISA	<9.0	<10	<10	<10	<10	<10.00	<10	9	--
1023001	Pos	<9.0	<10	<10	<10	<10	<10.00	<10	9	DO-40
1023904	Pos	956.7	381	121	178	372	<10.00	58	58	DO-41
1023903	Neg	124.8	130	<10	24	<10	<10.00	<10	9	DO-42
1023902	Neg	69.8	<10	16	13	<10	<10.00	<10	9	DO-43
1100801	No ELISA	<9.0	<10	<10	<10	<10	<10.00	<10	9	--
1100802	Neg	<9.0	<10	<10	<10	<10	<10.00	<10	9	DO-44
1100401	Neg	643.8	15	<10	35	998	<10.00	12	12	DO-45
1101701	Neg	1110	26	116	69	147	<10.00	<10	9	DO-46
1101103	Neg	39.7	<10	<10	<10	<10	<10.00	<10	9	DO-47
1060501	Pos	<9.0	<10	<10	<10	<10	<10.00	<10	9	DO-48
1060901	Neg	12.1	<10	<10	<10	<10	<10.00	<10	9	DO-49
1060902	Neg	155.5	<10	61	<10	<10	<10.00	<10	9	DO-50
1070601	Neg	21.4	<10	<10	<10	<10	<10.00	<10	9	DO-51
1071201	No ELISA	<9.0	<10	<10	NR	<10	<10.00	<10	9	--
1070201	Neg	<9.0	<10	<10	<10	<10	<10.00	<10	9	DO-52
1061102	ND	<9.0	<10	<10	<10	<10	<10.00	<10	9	DO-53
1061103	ND	1204.1	69	<10	40	297	<10.00	<10	9	DO-54
1071103	ND	340	61	29	70	21	<10.00	<10	9	DO-55
1070402	ND	16.5	<10	<10	<10	<10	<10.00	<10	9	DO-56
1071202	No ELISA	<9.0	NR	<10	NR	<10	<10.00	<10	9	--
1062701	Pos	659.8	87	187	296	44	<10.00	<10	9	DO-57
1050201	Neg	<9.0	<10	<10	<10	<10	<10.00	<10	9	DO-58
1050301	Neg	460.8	36	89	223	30	<10.00	<10	9	DO-59
1050302	Neg	187.1	<10	67	13	<10	<10.00	<10	9	DO-60
1050401	Pos	<9.0	<10	<10	<10	<10	<10.00	<10	9	DO-61
1050101	ND	<9.0	<10	<10	<10	<10	<10.00	<10	9	DO-62
1120402	No ELISA	9.4	<10	<10	<10	<10	<10.00	<10	9	--
1111501	No ELISA	242	124	14	NR	158	<10.00	24	24	--
1110602	Pos	303.8	16	450	68	73	<10.00	<10	9	DO-63
1110603	Neg	19.3	<10	<10	<10	14	<10.00	<10	9	DO-64
1111003	ND	16.4	<10	<10	<10	<10	<10.00	<10	9	DO-65
1110902	ND	<9.0	<10	<10	<10	<10	<10.00	<10	9	DO-66
1111001	Neg	<9.0	<10	<10	<10	<10	<10.00	<10	9	DO-67
1111002	Neg	1865.9	33	129	108	851	<10.00	<10	9	DO-68
1111007	Neg	7007.4	926	255	1042	624	68.29	15	15	DO-69
1150202	Neg	219.9	124	12	54	21	<10.00	29	29	DO-70
1151301	No ELISA	<9.0	<10	<10	<10	<10	<10.00	<10	9	--
1152102	No ELISA	<9.0	NR	<10	NR	<10	<10.00	<10	9	--
1141001	Neg	597.8	135	32	284	146	<10.00	<10	9	DO-71
1141301	Pos	1551.1	219	117	149	66	20.26	32	32	DO-72
1141701	Pos	1589.5	572	311	244	174	13.39	30	30	DO-73
1141502	Neg	1514.5	155	35	169	131	13.72	29	29	DO-74
1091101	Neg	409.1	19	379	63	58	<10.00	<10	9	DO-75
1081203	Neg	781.9	240	128	156	127	<10.00	14	14	DO-76
1081204	Neg	2049.3	131	139	245	34	13.39	16	16	DO-77
1080102	Neg	<9.0	<10	<10	<10	<10	<10.00	<10	9	DO-78
1080103	Neg	95.5	116	28	111	12	<10.00	12	12	DO-79
1081202	No ELISA	237.4	188	36	135	40	<10.00	<10	9	--
1081102	Neg	228.7	62	269	143	153	<10.00	16	16	DO-80
1081401	Pos	399.1	39	262	101	188	<10.00	<10	9	DO-81
1081402	Neg	704	85	27	142	236	<10.00	<10	9	DO-82
1080301	ND	1297.1	122	30	148	1161	<10.00	13	13	DO-83
1081501	Neg	<9.0	<10	<10	<10	<10	<10.00	<10	9	DO-84
1040502	Neg	538	96	<10	56	<10	<10.00	18	18	DO-85
1130201	Neg	2907.3	838	561	1930	507	<10.00	34	34	DO-86
1130202	Neg	2187.7	217	1482	946	2216	<10.00	<10	9	DO-87
1130602	Neg	2155.3	159	578	690	969	<10.00	31	31	DO-88
1130605	Neg	12880.2	882	158	697	517	83.25	102	102	DO-89
1040902	Neg	<9.0	<10	<10	<10	<10	<10.00	<10	9	DO-90
1040503	Neg	69.9	<10	<10	<10	34	<10.00	<10	9	DO-91
1040601	Neg	970.3	92	31	151	78	<10.00	14	14	DO-92
1131301	Pos	16721.5	283	249	149	39	43.1	<10	9	DO-93
1160402	No ELISA	52.5	NR	<10	NR	<10	<10.00	<10	9	--
1160403	Neg	383.9	282	<10	89	20	<10.00	<10	9	DO-94
1161201	Neg	68188.6	2756	2462	2030	1086	590.66	1927	1927	DO-95
1160303	Neg	95	<10	14	15	25	<10.00	15	15	DO-96
1160501	Neg	135.2	1855	18	60	<10	<10.00	12	12	DO-97
1160502	Pos	37.6	71	14	25	<10	<10.00	<10	9	DO-98
1160103	Neg	1311.8	97	35	83	54	13.14	15	15	DO-99
9290401	No ELISA	1079.2	NR	62	NR	481	<10.00	29	29	--
9191001	No ELISA	3372.7	NR	NR	NR	710	34	3562	3562	--
2221001	No ELISA	26972.6	4065	1582	5108	2358	365.26	12392	12392	--
2221002	No ELISA	59196.5	7627	3798	8040	1827	841.77	6279	6279	--
2221101	No ELISA	1712.1	89	323	151	134	<10.00	<10	9	--
2220402	No ELISA	2187.4	125	149	134	57	<10.00	14	14	--
2220601	No ELISA	1175.1	148	33	609	64	15.05	10	10	--
2270301	No ELISA	<9.0	<10	<10	<10	<10	<10.00	<10	9	--
2270302	No ELISA	<9.0	<10	<10	<10	<10	<10.00	<10	9	--
2270303	No ELISA	58.2	148	<10	39	<10	<10.00	15	15	--
2270401	No ELISA	<9.0	<10	<10	<10	<10	<10.00	<10	9	--
2270601	No ELISA	1085.5	5305	3363	5103	558	<10.00	29	29	--
2270801	No ELISA	1473.7	129	51	70	64	<10.00	<10	9	--
2271001	No ELISA	17.5	<10	<10	<10	<10	<10.00	<10	9	--
2220401	No ELISA	53.8	<10	69	15	<10	<10.00	<10	9	--
2020401	No ELISA	4293.8	490	105	538	865	<10.00	19	19	--
2020402	No ELISA	132	22	26	89	27	<10.00	14	14	--
2270602	No ELISA	744.5	341	18	69	254	<10.00	29	29	--
2250203	No ELISA	1360.5	290	56	282	627	<10.00	59	59	--
2250202	No ELISA	3564.1	196	56	158	122	45.46	28	28	--
2250204	No ELISA	490.5	583	131	372	268	<10.00	20	20	--
2021401	No ELISA	249.5	37	<10	39	<10	<10.00	<10	9	--
2021301	No ELISA	215.6	17	249	42	93	<10.00	12	12	--
2021302	No ELISA	346.8	23	507	67	129	<10.00	12	12	--
2021303	No ELISA	2167.8	54	195	264	603	<10.00	24	24	--
2021304	No ELISA	2414.6	299	118	515	270	<10.00	66	66	--
2030401	No ELISA	2311.1	1336	541	872	142	<10.00	71	71	--
2031101	No ELISA	10.5	<10	<10	<10	<10	<10.00	<10	9	--
2031102	No ELISA	12.9	<10	<10	<10	<10	<10.00	<10	9	--
2031103	No ELISA	<9.0	<10	<10	<10	<10	<10.00	<10	9	--
2031104	No ELISA	48.8	134	<10	15	<10	<10.00	<10	9	--
2040201	No ELISA	215.5	<10	186	23	<10	<10.00	<10	9	--
2040602	No ELISA	11.7	<10	<10	<10	<10	<10.00	<10	9	--
2040603	No ELISA	<9.0	<10	<10	<10	<10	<10.00	<10	9	--
2040401	No ELISA	190.4	201	18	120	14	<10.00	34	34	--
2040402	No ELISA	<9.0	<10	<10	<10	<10	<10.00	<10	9	--
2040403	No ELISA	75.6	<10	<10	16	38	<10.00	<10	9	--
2170301	No ELISA	865.1	67	518	187	564	<10.00	<10	9	--
2170302	No ELISA	144.7	<10	120	31	<10	<10.00	<10	9	--
2170101	No ELISA	701	61	509	190	592	<10.00	31	31	--
2170102	No ELISA	3156.8	727	3893	1899	1829	16.78	1868	1868	--
2030802	No ELISA	<9.0	<10	<10	<10	<10	<10.00	<10	9	--
2031401	No ELISA	87.5	<10	12	NR	<10	<10.00	<10	9	--
2030203	No ELISA	34.2	46	<10	43	<10	<10.00	15	15	--
2200602	No ELISA	2689.5	441	259	605	96	11.87	33	33	--
2200603	No ELISA	2560.9	513	36	317	122	19.03	30	30	--
2200403	No ELISA	218.8	147	15	129	16	<10.00	<10	9	--
2201203	No ELISA	301.6	156	69	135	28	<10.00	16	16	--
2201101	No ELISA	13382.5	NR	3727	6909	4311	43.73	463	463	--
2200601	Neg	<9.0	<10	<10	<10	<10	<10.00	<10	9	DO-101
2170802	Neg	274.3	19	64	35	<10	<10.00	<10	9	DO-102
2170401	No ELISA	219.1	16	109	19	<10	<10.00	<10	9	--
2170501	No ELISA	279.3	<10	240	15	<10	<10.00	<10	9	--
2170801	Neg	844.9	31	673	69	15	<10.00	<10	9	DO-103
2060701	Neg	19884.5	153	941	357	319	243.55	876	876	DO-104
2060801	Neg	33201.7	2295	6589	NR	NR	306.58	3338	3338	DO-105
2240201	Neg	1305.4	663	248	671	558	12.15	169	169	DO-106
2240202	No ELISA	2937.6	93	67	119	27	11.94	29	29	--
2300402	Neg	204.5	83	<10	62	288	<10.00	15	15	DO-107
2300802	Neg	15.1	73	<10	18	<10	<10.00	<10	9	DO-108
2062102	No ELISA	<9.0	<10	<10	<10	<10	<10.00	<10	9	--
2062103	Neg	<9.0	<10	<10	<10	<10	<10.00	<10	9	DO-109
2060901	Pos	127.5	<10	31	28	<10	<10.00	<10	9	DO-110
2061402	Neg	20678.3	1209	1070	2479	1827	132.22	1805	1805	DO-111
2061403	No ELISA	19111.6	1254	1174	1002	2391	142.97	3558	3558	--
2061802	Neg	791.4	137	69	251	21	<10.00	22	22	DO-112
2302001	Neg	<9.0	<10	<10	<10	<10	<10.00	<10	9	DO-113
2241001	Neg	371.9	<10	<10	874	<10	<10.00	<10	9	DO-114
2240701	No ELISA	2536.6	89	156	280	121	61.39	1676	1676	--
2160801	Neg	9.2	<10	<10	<10	<10	<10.00	<10	9	DO-115
2160802	Neg	11.1	<10	<10	<10	<10	<10.00	<10	9	DO-116
2160803	Neg	<9.0	<10	<10	<10	<10	<10.00	<10	9	DO-117
2160703	Neg	14.8	<10	<10	<10	<10	<10.00	<10	9	DO-118
2160704	No ELISA	<9.0	<10	<10	<10	<10	27.58	873	873	--
2160301	No ELISA	<9.0	<10	<10	<10	<10	<10.00	<10	9	--
2160302	No ELISA	<9.0	<10	<10	<10	<10	<10.00	<10	9	--
2160101	Neg	<9.0	<10	<10	<10	<10	<10.00	<10	9	DO-119
2160102	Pos	<9.0	<10	<10	<10	<10	<10.00	<10	9	DO-120
2150801	Neg	1129.3	393	79	347	62	<10.00	116	116	DO-121
2150802	Neg	2615.5	46	64	65	40	<10.00	14	14	DO-122
2141002	Neg	2627.6	<10	136	28	55	<10.00	14	14	DO-123
2150603	No ELISA	99.8	139	25	99	<10	<10.00	<10	9	--
2150604	No ELISA	41.7	44	<10	11	<10	<10.00	15	15	--
2150201	No ELISA	<9.0	<10	<10	<10	<10	<10.00	<10	9	--
2150602	No ELISA	<9.0	<10	<10	<10	<10	<10.00	<10	9	--
2150301	No ELISA	<9.0	<10	<10	<10	<10	<10.00	<10	9	--
2150302	Pos	47.8	62	<10	17	<10	<10.00	10	10	DO-124
2150501	Pos	48.7	59	<10	27	<10	<10.00	<10	9	DO-125
2141501	Neg	21.8	<10	<10	<10	<10	81.34	3857	3857	DO-126
2180201	Neg	<9.0	<10	<10	<10	<10	<10.00	<10	9	DO-127
2141502	Neg	8897.6	390	5923	890	486	59.77	2623	2623	DO-128
2180402	No ELISA	41297.5	246	543	1601	987	427.55	888	888	--
2211602	Neg	273.4	16	156	98	77	<10.00	29	29	DO-129
2211502	Neg	27603.7	4109	1690	4485	8972	136.75	7028	7028	DO-130
2211102	Neg	82.2	<10	<10	<10	52	<10.00	<10	9	DO-131
2211402	ND	17491.7	1869	3983	7264	519	145.33	808	808	DO-132
2211403	No ELISA	829.8	34	63	131	35	<10.00	11	11	--
2211103	Neg	135.5	19	<10	29	68	<10.00	13	13	DO-133
2210601	Neg	3788.4	155	906	435	106	69.37	1759	1759	DO-134
2210602	ND	25343.8	1758	2207	2258	2961	173.3	5458	5458	DO-135
2211501	Neg	5154.4	12027	7961	8978	2325	65.41	7263	7263	DO-136
2180802	No ELISA	716.3	66	459	250	34	117.8	1760	1760	--
2070201	No ELISA	399.7	<10	134	43	13	<10.00	14	14	--
2070202	No ELISA	22337.4	199	778	561	376	62	1786	1786	--
2070203	Neg	30732.3	501	4496	1882	2018	314.8	7041	7041	DO-137
2070501	Neg	158.2	<10	129	12	<10	<10.00	<10	9	DO-138
2070503	ND	34483.6	402	1549	1887	635	350.17	3512	3512	DO-139
2071201	Neg	<9.0	<10	<10	<10	<10	<10.00	<10	9	DO-140
2070302	Neg	<9.0	<10	<10	<10	<10	<10.00	<10	9	DO-141
2070502	Neg	700.4	12	168	67	21	<10.00	14	14	DO-142
2211401	Pos	765.4	43	39	141	17	<10.00	<10	9	DO-143
2051401	Pos	<9.0	<10	<10	<10	<10	<10.00	<10	9	DO-144
2081601	No ELISA	3744.3	401	2066	1772	933	23.66	27	27	--
2081602	Neg	363.9	70	11	67	<10	<10.00	16	16	DO-145
2081603	Pos	134.5	20	15	28	<10	<10.00	15	15	DO-146
2080602	Neg	8970.8	3464	3035	2744	2319	104.26	2700	2700	DO-147
2080601	Neg	663.5	265	137	181	41	<10.00	39	39	DO-148
2081201	Pos	22879.2	1989	887	2186	698	151.94	22288	22288	DO-149
2081202	Pos	6347.9	858	309	660	247	43.81	3717	3717	DO-150
2081203	Neg	89772.1	4915	2474	6888	4129	803.28	32296	32296	DO-151
2081204	Neg	24674.8	4251	1528	7147	3658	182.2	2807	2807	DO-152
2081604	Neg	7553.4	294	299	713	63	99.51	<10	9	DO-153
2081605	Neg	2635	133	78	528	161	19.62	59	59	DO-154
2051903	No ELISA	<9.0	<10	<10	<10	<10	<10.00	<10	9	--
2051904	Neg	710.8	144	120	245	391	<10.00	118	118	DO-155
2052002	Neg	307.9	<10	158	30	10	<10.00	<10	9	DO-156
2052003	Neg	369.9	15	244	71	33	<10.00	15	15	DO-157
2052004	Neg	2933.9	19	494	65	33	<10.00	15	15	DO-158
2052005	Neg	1020.1	239	222	275	108	<10.00	19	19	DO-159
2090503	Neg	1517.1	134	271	390	54	<10.00	26	26	DO-160
2091101	Neg	12.4	<10	<10	<10	<10	<10.00	<10	9	DO-161
2091102	No ELISA	22.7	<10	<10	<10	<10	61.38	869	869	--
2091103	No ELISA	17578.3	NR	7806	NR	10223	385.86	10908	10908	--
2090502	Neg	4311	528	352	571	229	10.4	55	55	DO-162
2090601	No ELISA	144.1	<10	126	28	10	<10.00	<10	9	--
2090702	No ELISA	2307.6	<10	195	30	156	<10.00	<10	9	--
2091001	No ELISA	<9.0	<10	<10	<10	<10	<10.00	<10	9	--
2110103	No ELISA	79.7	82	<10	62	<10	<10.00	27	27	--
2110104	Neg	1983.7	793	135	437	77	<10.00	27	27	DO-163
2110405	Neg	384.4	43	67	61	23	<10.00	<10	9	DO-164
2110402	Neg	355.2	35	36	59	247	<10.00	14	14	DO-165
2110403	Neg	127.9	<10	31	15	64	<10.00	<10	9	DO-166
2110404	Neg	645.9	124	33	53	66	<10.00	12	12	DO-167
2110301	Neg	<9.0	<10	<10	<10	<10	<10.00	<10	9	DO-168
2110502	Neg	<9.0	<10	<10	<10	<10	<10.00	<10	9	DO-169
2130201	Pos	20167.6	3955	1618	2174	1222	<10.00	4155	4155	DO-170
2071301	Neg	5653.3	268	591	356	438	27.68	920	920	DO-171
2120202	Neg	33	17	<10	<10	<10	<10.00	<10	9	DO-172
2120502	Neg	3302.2	113	119	400	228	52.55	3674	3674	DO-173
2110601	Neg	<9.0	<10	<10	<10	<10	<10.00	<10	9	DO-174
2110602	Neg	<9.0	<10	<10	<10	<10	<10.00	<10	9	DO-175
2131103	Pos	3096.8	1066	220	572	32	57.38	1816	1816	DO-176
2131202	Pos	2471.4	491	262	933	34	45.97	1110	1110	DO-177
2290702	Neg	6709.9	171	2717	540	349	105.55	3548	3548	DO-178
2291501	Neg	4670.8	69	488	488	22	65.52	2975	2975	DO-179
2291402	Neg	2418.2	119	376	569	1590	21.39	940	940	DO-180
2291101	No ELISA	2128.7	142	393	583	1517	34.46	1787	1787	--
2291102	Neg	9812.3	222	4557	951	1910	71.89	1503	1503	DO-181
2120702	Neg	603.6	19	36	132	264	37.7	219	219	DO-182
2120401	No ELISA	4086	6583	2222	4998	4751	54.11	1814	1814	--
2120603	No ELISA	35.3	<10	<10	NR	<10	72.5	458	458	--
2120604	No ELISA	16269.4	2760	2262	3286	1233	88.18	5711	5711	--
2260102	Neg	26463.2	89	360	828	266	165.22	3538	3538	DO-183
2260103	Neg	23411.9	856	967	1100	308	149.2	3305	3305	DO-184
2260501	No ELISA	<9.0	<10	<10	<10	<10	<10.00	<10	9	--
2010101	Pos	1923	350	59	371	37	14.82	3582	3582	DO-185
2281902	Neg	260.6	<10	<10	<10	<10	13.38	876	876	DO-186
2281602	No ELISA	<9.0	<10	<10	<10	<10	<10.00	<10	9	--
2010302	Neg	2868.1	2073	3068	1976	1922	45.44	7105	7105	DO-187
2010303	Neg	6701.7	2189	4246	3052	7787	75.37	36714	36714	DO-188
2010402	Neg	4747.7	161	261	276	457	31.87	266	266	DO-189
2010501	No ELISA	10455.4	1100	542	1487	1898	63.37	1738	1738	--
2281901	No ELISA	115.4	<10	<10	<10	190	<10.00	<10	9	--
2260603	No ELISA	<9.0	<10	<10	<10	<10	<10.00	<10	9	--
2260302	Neg	18100.4	720	1055	3600	3503	226.98	3443	3443	DO-190
2101002	Neg	27154.9	309	827	735	486	127.53	3459	3459	DO-191
2101003	Neg	4974	245	548	401	637	<10.00	876	876	DO-192
2100901	Pos	93738.6	4461	4163	18474	6910	36.46	3611	3611	DO-200
2231402	Neg	39.3	<10	<10	11	138	<10.00	<10	9	DO-193
2231601	Neg	3671.8	75	164	227	60	<10.00	444	444	DO-194
2282201	No ELISA	1032.8	55	75	144	146	<10.00	29	29	--
2231603	Neg	2407.5	100	155	316	885	27.93	822	822	DO-195
2231604	Neg	786.9	509	209	589	583	17.52	1153	1153	DO-196
2191102	Neg	5982.6	549	579	615	601	16.48	16	16	DO-197
2190101	No ELISA	10.4	68	<10	<10	<10	<10.00	<10	9	--
2191002	No ELISA	2906.8	2122	271	NR	540	14.57	NR	NR	--
2101903	Pos	8138.8	1119	157	584	74	90.22	315	315	DO-198
2101904	Neg	6229.3	312	266	846	932	61.55	256	256	DO-199
9290401	No ELISA	3142.9	NR	475	NR	1227	30.54	1822	1822	--
9191001	No ELISA	337.5	NR	<10	NR	<10	<10.00	458	458	--
9180501	ND	1572.9	NR	110	NR	49	34.59	5948	5948	--
